# Supplementary material for: Marketization of data elements drives the cultivation of competitive advantages in export products—Based on an export technology complexity perspective
Source: PLoS One. 2026 Feb 9;21(2):e0342262. doi: 10.1371/journal.pone.0342262 (PMC12885324; doi:10.1371/journal.pone.0342262)
Supplement: S2 Data — (XLS) [file pone.0342262.s002.xls]

## Sheet: Sheet1
stkcd	year	policyyear	treat	did	distant	Size	Lev	ROA	ROE	ATO	Cashflow	INV	FIXED	Growth	Board	Indep	Dual	Top5	TobinQ	SOE	FirmAge	INST	Mshare	Mfee	Occupy	IndustryTFP	enterpriseTFP	ESI	YGZS	ZCFZL	JZCSYL	ZZC	GDZC	YYSR	HEFDE	LLZE	LLL	YFZC	YFQD	GQJZ	ZZL	ZFBT	lnESI	iv1	iv2	newiv1	yfqd2	YYSR_next	RISK
1	2013	2014	1	0	-1	20.2559	0.100605	0.036693	0.041213	0.490865	0.10657	0.0154522	0.536794	-0.081551	1.94591	0.4286	0	0.669004	2.67932	1	3.21888	0.6623	0	0.276017	0.00153698	29.7499	11.9798	31980.8	1622	10.0605	0.0534456	6.26626e+08	5.41508e+08	3.04448e+08	0.162641	3.01211e+07	0.0989367			62.71	0.485853		10.3729	230069	2.81648e+06	230.069		307181312
1	2014	2014	1	1	0	20.3288	0.112276	0.011942	0.013368	0.472349	0.101922	0.0128945	0.455509	0.008977	1.94591	0.4286	0	0.632008	5.39697	1	3.2581	0.577374		0.311002	0.000944904	34.9733	12.0058	32489.9	1299	11.2276	0.0315467	6.74028e+08	5.34122e+08	3.07181e+08	0.15004	1.8876e+07	0.061449			51.48	0.45574		10.3887	251925	3.08405e+06	251.925		1295076096
1	2015	2014	1	1	1	22.0012	0.189809	0.089088	0.108321	0.607535	-0.0201881	0.0860658	0.119261	3.216	1.94591	0.4286	0	0.475291	2.88737	1	3.29584	0.421495	12.7967	0.236315	0.0104697	44.1841	13.3584	33813.4	2617	18.9809	0.0802354	3.58935e+09	7.14515e+08	1.29508e+09	0.257544	2.3333e+08	0.180167	9.37923e+07	0.0724222	28.22	0.36081	1.45726e+07	10.4286	264640	3.2397e+06	264.64	-0.911369	1876006528	0
1	2016	2014	1	1	2	22.8265	0.246583	0.09006	0.116852	0.318453	-0.00685084	0.0712086	0.0223164	0.448569	1.94591	0.4286	0	0.297009	2.29995	1	3.3322	0.341211	8.9433	0.207211	0.010135	44.2185	14.105	33897.7	1903	24.6583	0.104149	8.19266e+09	2.62908e+08	1.87601e+09	0.202605	6.42859e+08	0.342674	1.36767e+08	0.0729034	12.46	0.228986	2.17079e+07	10.4311	280757	3.43701e+06	280.757	-1.54764	2330932224	0
1	2017	2014	1	1	3	23.0915	0.326949	0.094283	0.13318	0.247039	-0.00495949	0.065573	0.0229524	0.242497	1.94591	0.4286	0	0.319365	2.16656	1	3.3673	0.448061	8.224	0.199996	0.00567276	44.5087	14.2136	36854	2417	32.6949	0.141796	1.06783e+10	3.48229e+08	2.33093e+09	0.159101	1.01909e+09	0.437204	205539922	0.0881793	12.42	0.218287	2.56456e+07	10.5147	298294	3.65169e+06	298.294	-1.60103	2564901376	0
1	2018	2014	1	1	4	23.0714	0.29251	0.032338	0.04686	0.242605	-0.0564255	0.0661918	0.0294123	0.100376	2.19722	0.3333	0	0.475354	1.30841	1	3.4012	0.454654	7.3135	0.140752	0.00729634	46.935	14.2249	41476.2	2631	29.251	0.0587535	1.04664e+10	4.40529e+08	2.5649e+09	0.152878	4.35061e+08	0.169621	2.43008e+08	0.0947437	20	0.245061	1.90555e+07	10.6329	314909	3.85508e+06	314.909	-0.58239	3220143104	0
1	2019	2014	1	1	5	23.2119	0.370962	0.04064	0.061065	0.286096	0.000441634	0.0709968	0.0368488	0.255465	2.19722	0.3333	0	0.434457	1.19754	1	3.43399	0.427901	5.5356	0.136936	0.014493	50.1322	14.3441	37224.7	2618	37.0962	0.0721539	1.20445e+10	5.99674e+08	3.22014e+09	0.145189	5.46673e+08	0.169767	2.70151e+08	0.083894	22.92	0.267353	2.87128e+07	10.5248	337969	4.13738e+06	337.969	-0.70487	1917519104	0
1	2020	2014	1	1	6	23.2749	0.480167	-0.071722	-0.125232	0.154186	0.0405384	0.084451	0.0351186	-0.404524	2.19722	0.3333	0	0.448635	1.02948	1	3.46574	0.427683	4.1319	0.184954	0.00917278	51.4214	13.8048	37348.3	2394	48.0167	-0.13012	1.28283e+10	6.44316e+08	1.91752e+09	0.133708	-8.67714e+08	-0.452519	2.61536e+08	0.136393	25.62	0.149476	4.10355e+07	10.5281	348367	4.26467e+06	348.367		2214804480	0
1	2021	2014	1	1	7	23.2393	0.568954	-0.109394	-0.229707	0.175724	0.0370591	0.0901855	0.0333342	0.155036	2.19722	0.3333	1	0.44857	1.2222	1	3.49651	0.416721	4.1381	0.142892	0.00855345	54.449	13.9536	35594.4	2240	56.8954	-0.253816	1.23795e+10	6.43551e+08	2.2148e+09	0.118065	-1.3544e+09	-0.611519	2.53897e+08	0.114636	25.62	0.178909	2.06773e+07	10.48	403432	4.93878e+06	403.432		1772952832	0
1	2022	2014	1	1	8	23.1435	0.601696	-0.071702	-0.172624	0.150041	0.0509706	0.0937869	0.0387388	-0.199499	2.19722	0.3333	1	0.449971	1.16502	1	3.52636	0.418155	4.1381	0.191179	0.00810293	57.3966	13.699	38604.4	2331	60.1696	-0.20024	1.12481e+10	6.99034e+08	1.77295e+09	0.106299	-8.97105e+08	-0.505995	206409509	0.116421	25.62	0.157623	2.97964e+07	10.5611	420956	5.15331e+06	420.956
2	2012	2015	1	0	-3	23.386	0.493004	0.024972	0.050748	0.472317	0.120384	0.0256207	0.656986	-0.154324	2.19722	0.3333	1	0.121532	1.47448	0	3.3673	0.239519	0.5853	0.0753335	0.00439789	19.626	13.9839	47305	11373	49.3004	0.0630931	14335809746	12306368133	6994358029	0.0764328	458572896	0.0655633			3.62	0.487894	89424440	10.7644	137731	6.24869e+06	137.731		7733796352
2	2013	2015	1	0	-2	23.4366	0.442868	0.110232	0.206931	0.525846	0.112665	0.0251136	0.529213	0.105719	2.19722	0.3333	1	0.1169	1.39645	0	3.4012	0.1923	0.6239	0.0868036	0.00725293	23.6328	14.1607	47631	9956	44.2868	0.230353	15078866777	10106051239	7733796114	0.0746125	1935178887	0.250224			3.62	0.51289	115138161	10.7713	151394	6.86856e+06	151.394		7044502528
2	2014	2015	1	0	-1	23.4501	0.442985	0.056255	0.100983	0.464015	0.0920062	0.0255589	0.644522	-0.089127	2.19722	0.3333	0	0.10753	1.42854	0	3.43399	0.156545	0.6463	0.0848565	0.0126635	24.5518	13.9899	47085.1	10432	43.6584	0.105821	15116808305	12538289180	7044502645	0.0689712	901282489	0.127941			3.62	0.466005	90223936	10.7597	165776	7.52107e+06	165.776		7430888960
2	2015	2015	1	1	0	23.4742	0.511696	0.035597	0.067211	0.482933	0.0697975	0.0223812	0.651438	0.054849	1.60944	0.6	0	0.234468	1.91822	0	3.46574	0.317662	0.5576	0.0905273	0.0181261	21.9653	14.0153	47804.8	10548	50.6192	0.0838754	15489600160	13523676699	7430889111	0.0651414	641553294	0.086336	239933028	0.0322886	11.08	0.479734	81013548	10.7749	174143	7.90067e+06	174.143	-0.983532	8974083072	0
2	2016	2015	1	1	1	23.5651	0.525907	0.049284	0.101942	0.549943	0.130686	0.0278641	0.668227	0.207673	1.94591	0.4286	0	0.263034	1.63129	0	3.49651	0.328265	0	0.0854225	0.0117112	24.3051	14.1383	48395.4	11515	52.5907	0.117614	17146815630	15812555842	8974083407	0.0621311	956108619	0.106541	341553966	0.03806	15.45	0.523367	91627439	10.7872	184749	8.38184e+06	184.749	-1.02937	10879400960	0
2	2017	2015	1	1	2	23.6955	0.55057	0.04518	0.098012	0.593177	0.126104	0.0351111	0.590774	0.212313	2.19722	0.3333	0	0.252709	1.40204	0	3.52636	0.297774	0.4243	0.0845019	0.0105421	31.5885	14.3099	49102.8	12105	55.057	0.11348	19535002368	16670484717	10879400746	0.0637751	996307026	0.0915774	368237629	0.0338472	14.84	0.556918	87875417	10.8017	196288	8.90538e+06	196.288	-0.995327	10609963008	0
2	2018	2015	1	1	3	23.6737	0.505634	0.024436	0.051808	0.549039	0.111455	0.0313975	0.519552	-0.024766	2.07944	0.375	0	0.252135	1.0042	0	3.55535	0.307765	0.6029	0.0689178	0.0108518	41.3695	14.3265	48657	10800	50.5634	0.0576328	19114234184	14952965867	10609963011	0.0797032	544596879	0.0513288	381711070	0.0359767	14.81	0.555082	94835539	10.7926	207221	9.4014e+06	207.221	-0.355382	10472028160	0
2	2019	2015	1	1	4	23.6248	0.457957	0.030037	0.058029	0.56127	0.130707	0.04463	0.537493	-0.013001	2.07944	0.375	0	0.255494	1.13886	0	3.58352	0.322379	0.3327	0.0575429	0.0111451	45.4746	14.2942	47917.1	10454	45.7957	0.0671109	18201235959	15936807337	10472028099	0.0872378	662106627	0.0632262	440884641	0.0421012	15.01	0.575347	184131420	10.7772	222396	1.00898e+07	222.396	-0.406643	10671253504	0
2	2020	2015	1	1	5	23.6071	0.406367	0.045003	0.079286	0.591465	0.152694	0.045583	0.511418	0.019025	2.19722	0.3333	0	0.267205	1.37167	0	3.61092	0.335149	0.1924	0.0625022	0.0112381	48.7792	14.3068	46666.4	10558	40.6367	0.104154	17882914898	16185933136	10671253445	0.0929929	1105691126	0.103614	434641497	0.0407301	15.19	0.596729	99660400	10.7508	229238	1.04003e+07	229.238	-0.933704	13629033472	0
2	2021	2015	1	1	6	23.716	0.404872	0.082557	0.138887	0.720688	0.195698	0.0548566	0.429628	0.277173	2.19722	0.3333	0	0.266951	1.53167	0	3.63759	0.401691	0.1528	0.0552208	0.00921277	60.9427	14.5407	49012.9	11910	40.4872	0.161581	19939364510	16472983718	13629033650	0.0817254	1917402183	0.140685	551196983	0.0404429	15.19	0.683524	104507242	10.7999	265473	1.20442e+07	265.473	-1.24663	15198706688	0
2	2022	2015	1	1	7	23.9777	0.483645	0.089153	0.161923	0.663121	0.0755529	0.0688674	0.434035	0.115171	2.07944	0.375	0	0.23711	1.10564	0	3.66356	0.303782	0.0887	0.0473026	0.00748329	56.7352	14.5772	49748.2	14259	48.3645	0.170375	25904013306	19882829558	15198706998	0.06122	2278874947	0.149939	691969726	0.0455282	15.19	0.586732	188756525	10.8147	277004	1.25674e+07	277.004	-1.1919
3	2012	2015	1	0	-3	23.5304	0.743593	0.002715	0.010712	1.0958	-0.0216897	0.245086	0.11398	0.130737	1.94591	0.4286	0	0.275037	0.945777	1	3.49651	0.271012	0	0.0357542	0.0191144	54.2891	15.3955	50246	20798	74.3593	0.0216222	1.65629e+10	3.30333e+09	1.83379e+10	0.0486769	9.18261e+07	0.00500746			19	1.10716	7.94527e+07	10.8247	137731	6.24869e+06	137.731		20006735872
3	2013	2015	1	0	-2	23.4797	0.728132	0.003705	0.014036	1.23857	0.14503	0.227568	0.121227	0.091007	1.94591	0.4286	0	0.28263	0.975934	1	3.52636	0.265142	0	0.033708	0.0189763	59.8406	15.4846	49478.3	20542	72.8132	0.0425366	1.57433e+10	3.2961e+09	2.00067e+10	0.0413215	1.82061e+08	0.00909998			19	1.27081	8.43435e+07	10.8093	151394	6.86856e+06	151.394		19423488000
3	2014	2015	1	0	-1	23.5434	0.743884	0.003722	0.014111	1.19443	-0.0381651	0.232693	0.106303	-0.029153	1.94591	0.4286	0	0.310926	1.06357	1	3.55535	0.358598	0	0.035366	0.017818	66.2619	15.4657	49651.9	18776	74.3884	0.0214963	1.67794e+10	3.234e+09	1.94235e+10	0.0355809	9.23797e+07	0.00475608			21.75	1.15758	7.54011e+07	10.8128	165776	7.52107e+06	165.776		18395176960
3	2015	2015	1	1	0	23.38	0.784184	-0.082234	-0.34609	1.18565	0.0904959	0.202277	0.123751	-0.052942	1.60944	0.6	0	0.360871	1.5866	1	3.58352	0.39874	0	0.0378214	0.0112394	88.8531	15.4241	50647	18541	78.4184	-0.502516	1.42504e+10	3.10653e+09	1.83952e+10	0.0604404	-1.54547e+09	-0.0840148	2.29397e+08	0.0124705	21.75	1.29086	7.14993e+07	10.8327	174143	7.90067e+06	174.143		20299347968	0
3	2016	2015	1	1	1	23.5707	0.807546	0.005854	0.028832	1.28911	-0.0563782	0.248645	0.0912816	0.103515	1.94591	0.4286	1	0.361664	1.34468	1	3.61092	0.39564	0	0.029931	0.0128973	98.1497	15.5645	49876.5	17390	80.7546	0.00835763	1.72431e+10	2.78061e+09	2.02993e+10	0.0456346	2.77349e+07	0.00136629	1.91651e+08	0.00944122	21.75	1.17724	1.13351e+08	10.8173	184749	8.38184e+06	184.749	1.93298	31227762688	0
3	2017	2015	1	1	2	23.8828	0.652011	0.249343	0.883385	1.5307	-0.183128	0.199092	0.0673708	0.538363	1.94591	0.4286	0	0.361077	1.15252	1	3.63759	0.378589	0.0011	0.0249046	0.00774257	112.323	16.0053	52802	17822	65.2011	0.812189	2.35587e+10	2.68624e+09	3.12278e+10	0.0456197	6.65848e+09	0.213223	3.29677e+08	0.0105572	21.75	1.32553	1.78373e+08	10.8743	196288	8.90538e+06	196.288	-3.00553	46126796800	0
3	2018	2015	1	1	3	24.2193	0.713465	0.02365	0.075766	1.63154	-0.0979178	0.166366	0.0730702	0.477109	1.94591	0.4286	1	0.360885	0.918139	1	3.66356	0.388097	0.0011	0.0139158	0.0124542	121.894	16.2184	56341.2	18965	71.3465	0.0481302	3.29851e+10	4.43754e+09	4.61268e+10	0.0437633	4.54897e+08	0.00986187	3.9646e+08	0.00859501	21.75	1.39841	2.59609e+08	10.9392	207221	9.4014e+06	207.221	-0.137495	55119126528	0
3	2019	2015	1	1	4	24.4748	0.766908	0.008864	0.034569	1.45872	-0.036254	0.124886	0.0601418	0.194948	1.94591	0.4286	1	0.360885	0.972553	1	3.68888	0.388198	0.0011	0.0155396	0.0416133	124.404	16.3879	58201.1	19286	76.6908	0.0453904	4.2587e+10	4.53611e+09	5.51191e+10	0.0379124	4.50576e+08	0.00817459	5.006e+08	0.00908215	21.75	1.29427	1.20452e+09	10.9717	222396	1.00898e+07	222.396	0.10528	50351837184	0
3	2020	2015	1	1	5	24.6328	0.78505	0.011682	0.052313	1.08912	0.00358119	0.0906503	0.0637306	-0.086491	1.94591	0.4286	1	0.365276	1.03046	1	3.71357	0.380872	0.0011	0.0203167	0.0430212	133.935	16.2571	55420.6	17216	78.505	0.046812	4.98763e+10	5.14625e+09	5.03518e+10	0.0343443	5.01867e+08	0.00996721	6.8369e+08	0.0135783	21.75	1.00953	9.08546e+08	10.9227	229238	1.04003e+07	229.238	0.30917	49106513920	0
3	2021	2015	1	1	6	24.409	0.744174	0.017976	0.077116	1.09429	0.0202825	0.102034	0.100573	-0.024732	1.94591	0.4286	1	0.386823	1.0457	1	3.73767	0.381087	0.0011	0.0195585	0.046081	157.454	16.1707	58893.7	16238	74.4174	0.154029	3.98745e+10	6.14662e+09	4.91065e+10	0.029725	1.57125e+09	0.0319967	6.33206e+08	0.0128945	21.75	1.23153	1.35238e+09	10.9835	265473	1.20442e+07	265.473	-0.908828	29607854080	0
3	2022	2015	1	1	7	24.3613	0.777428	-0.045452	-0.189705	0.760239	-0.0138967	0.115997	0.108217	-0.397069	1.94591	0.4286	0	0.384255	1.00363	1	3.7612	0.39068	0	0.0320742	0.0379343	164.456	15.6469	56020.9	14513	77.7428	-0.244348	3.80164e+10	6.51185e+09	2.96079e+10	0.031375	-2.06752e+09	-0.0698301	5.43882e+08	0.0183695	21.75	0.778819	9.16335e+08	10.9335	277004	1.25674e+07	277.004
4	2014	2015	1	0	-1	17.7569	0.737887	0.056975	0.545698	2.08935	0.0761522	0.119855	0.0150314	-0.217774	2.19722	0.3333	0	0.200335	53.5712	0	3.13549	0.197105	0.0015	0.0665292	0.00992927	34.9733	13.971	37808	49	73.7887	0.587492	5.14896e+07	1.34783e+06	2.12071e+08	0.15004	7.92886e+06	0.0373878			11.52	4.1187		10.5403	165776	7.52107e+06	165.776		170990032
4	2015	2015	1	1	0	17.6413	0.708077	-0.002176	-0.00788	3.51258	-0.0660363	0.0884527	0.0219735	-0.193712	2.07944	0.375	1	0.174259	122.189	0	3.17805	0.182365	0.0011	0.0315315	0.00862288	44.1841	13.6623	34582.7	54	70.8077	-0.000845365	4.58691e+07	1.7306e+06	1.7099e+08	0.257544	-11319.6	-6.62006e-05			11.52	3.72778		10.4511	174143	7.90067e+06	174.143		141970528
4	2016	2015	1	1	1	17.8061	0.680489	0.077865	0.253754	2.84062	0.0117298	0.0576546	0.068942	-0.169715	2.07944	0.375	1	0.187758	92.25	0	3.21888	0.192801	0.0011	0.0401868	0.0121792	44.2185	13.1301	31555	53	68.0489	0.277644	5.40883e+07	4.57593e+06	1.41971e+08	0.202605	4.79819e+06	0.0337971	652852	0.00459851	11.52	2.62479		10.3595	184749	8.38184e+06	184.749	-1.99464	137490592	0
4	2017	2015	1	1	2	18.1136	0.743597	0.024742	0.087385	2.15421	-0.0466501	0.0377539	0.0535769	-0.031555	2.19722	0.3333	1	0.203362	33.8723	0	3.2581	0.2475	0.001	0.0417721	0.00896829	44.5087	13.0674	33882.3	51	74.3597	0.111069	7.356e+07	5.01944e+06	1.37491e+08	0.159101	2.09486e+06	0.0152364	919350	0.00668664	11.52	1.8691		10.4307	196288	8.90538e+06	196.288	-0.823577	119906952	0
4	2018	2015	1	1	3	18.1093	0.768162	-0.025619	-0.104935	1.63358	-0.129425	0.0325848	0.0478245	-0.12789	2.19722	0.3333	1	0.188353	25.1325	0	3.29584	0.1951	0.001	0.0552702	0.0115306	46.935	12.9586	37784.1	53	76.8163	-0.125383	7.3243e+07	4.56093e+06	1.19907e+08	0.152878	-2.12906e+06	-0.017756	894440	0.00745945	11.52	1.63711		10.5397	207221	9.4014e+06	207.221		76022688	0
4	2019	2015	1	1	4	17.9544	0.817616	-0.11493	-0.549846	1.11817	-0.219849	0.0968911	0.0668143	-0.365986	2.19722	0.3333	1	0.188344	28.6413	0	3.3322	0.195007	0.001	0.0843099	0.0118016	50.1322	12.4289	32254.5	59	81.7616	-0.681859	6.27336e+07	5.62624e+06	7.60227e+07	0.145189	-7.80156e+06	-0.102621	2.75328e+06	0.0362165	11.52	1.21183		10.3814	222396	1.00898e+07	222.396
4	2021	2015	1	1	6	18.394	0.753473	-0.01734	-0.066051	1.74766	0.160984	0.0847194	0.0353234	0.402088	2.19722	0.3333	1	0.192632	14.8452	0	3.4012	0.2025	0.001	0.037245	0.00508091	54.449	13.2057	33686.5	61	75.3473	-0.0293965	9.73634e+07	5.60004e+06	1.65247e+08	0.118065	-705595	-0.00426995	2.0372e+06	0.0123282	11.52	1.69721	397876	10.4249	265473	1.20442e+07	265.473		444762240	0
4	2022	2015	1	1	7	19.8001	0.232612	-0.032277	-0.048547	1.79841	-0.658066	0.12135	0.00580084	1.69151	2.19722	0.3333	0	0.347431	4.76482	0	3.43399	0.362399	0	0.0169195	0.00110377	57.3966	14.1979	40010.2	63	23.2612	-0.0220191	3.97253e+08	5.42756e+06	4.44762e+08	0.106299	-6.71246e+06	-0.0150922	924577	0.00207881	20	1.11959	142982	10.5969	277004	1.25674e+07	277.004
5	2012	2015	1	0	-3	20.34	0.588963	0.004803	0.011638	1.07241	0.0270215	0.0627468	0.297432	-0.173431	1.94591	0.4286	1	0.528787	1.73404	0	3.04452	0.5163	0	0.06295	0.01403	54.2891	13.0932	42732.2	1060	58.8963	0.0165326	6.81645e+08	3.42608e+08	7.23891e+08	0.0486769	4.63212e+06	0.00639892			41.14	1.06198		10.6627	137731	6.24869e+06	137.731		626821056
5	2013	2015	1	0	-2	20.4104	0.625809	-0.009225	-0.023535	0.887224	-0.0948295	0.064428	0.267372	-0.134095	1.94591	0.4286	1	0.525608	1.75043	0	3.09104	0.52085	0	0.0626023	0.0131589	59.8406	12.938	41340.9	1047	62.581	-0.0277537	7.31348e+08	3.50913e+08	6.26821e+08	0.0413215	-7.59517e+06	-0.012117			41.14	0.857076	1652600	10.6296	151394	6.86856e+06	151.394
5	2015	2015	1	1	0	20.8674	0.72819	-0.003625	-0.014114	0.430987	0.150206	0.0234912	0.0957649	-0.281193	1.94591	0.4286	1	0.535357	6.16779	0	3.17805	0.534962	0	0.0854759	0.00806254	88.8531	12.9194	42422.4	821	73.0405	-0.011141	1.15509e+09	1.95307e+08	4.99456e+08	0.0604404	-3.46939e+06	-0.00694634			41.14	0.432396	1691800	10.6555	174143	7.90067e+06	174.143		619167744
5	2016	2015	1	1	1	20.2652	0.494528	0.006107	0.017227	0.692789	-0.0295558	0.0741568	0.128929	0.239685	1.79176	0.5	1	0.53964	7.9148	0	3.21888	0.534001	0	0.0811759	0.0062206	98.1497	13.1776	42227.7	941	49.4528	0.02716	6.32476e+08	1.74539e+08	6.19168e+08	0.0456346	8.68301e+06	0.0140237			41.14	0.978959	1.41989e+06	10.6509	184749	8.38184e+06	184.749		858040128
5	2017	2015	1	1	2	20.2609	0.490804	0.001544	0.003043	1.35955	0.0186154	0.0958885	0.13278	0.385796	1.79176	0.5	1	0.540005	5.32493	0	3.2581	0.5401	0	0.0498614	0.0068847	112.323	13.488	44497.2	993	49.0804	0.00789304	6.29763e+08	1.82577e+08	8.5804e+08	0.0456197	2.53108e+06	0.00294984			41.14	1.36248	1.45119e+06	10.7032	196288	8.90538e+06	196.288		637046720
5	2018	2015	1	1	3	20.2405	0.475007	0.005285	0.010223	1.02185	-0.0354802	0.10205	0.304792	-0.257556	1.79176	0.5	1	0.547925	4.22217	0	3.29584	0.548	0	0.060459	0.00936197	121.894	13.1688	45747.3	1016	47.5007	0.0141741	6.1709e+08	1.94014e+08	6.37047e+08	0.0437633	4.59196e+06	0.0072082			41.21	1.03234	3795820	10.7309	207221	9.4014e+06	207.221		721557440
5	2019	2015	1	1	4	20.2358	0.463615	0.008869	0.016713	1.17207	0.121244	0.109045	0.322764	0.13266	1.79176	0.5	1	0.556394	4.23141	0	3.3322	0.556878	0.9994	0.0527111	0.0103415	124.404	13.2593	47089.8	998	46.3615	0.0235279	6.14164e+08	2.14414e+08	7.21557e+08	0.0379124	7.75076e+06	0.0107417			42.13	1.17486	534380	10.7598	222396	1.00898e+07	222.396		691742272
5	2020	2015	1	1	5	20.2577	0.464384	0.010999	0.020521	1.11397	0.0951278	0.111769	0.308397	-0.041321	1.79176	0.5	1	0.53735	3.76436	0	3.3673	0.5474	0.9994	0.0498469	0.00711547	133.935	13.2086	45028.2	1132	46.4384	0.0262218	6.2778e+08	2.16582e+08	6.91742e+08	0.0343443	8.81704e+06	0.0127461	7.39997e+06	0.0106976	42.13	1.10189	2.72862e+06	10.7151	229238	1.04003e+07	229.238	-0.17521	765611264	0
5	2021	2015	1	1	6	20.3076	0.479568	0.011186	0.021191	1.1891	-0.0186743	0.137265	0.28471	0.106787	1.79176	0.5	1	0.53735	3.36948	0	3.4012	0.543469	0.9994	0.0541852	0.0068498	157.454	13.3045	48454.7	1133	47.9568	0.0347958	6.59933e+08	2.20446e+08	7.65611e+08	0.029725	1.19506e+07	0.0156093	1.07949e+07	0.0140997	42.13	1.16013	1.29773e+06	10.7884	265473	1.20442e+07	265.473	-0.101713	664435136	0
5	2022	2015	1	1	7	20.227	0.419243	0.015965	0.02906	1.04738	0.135329	0.109139	0.280776	-0.132151	1.94591	0.4286	1	0.53735	3.49253	0	3.43399	0.548327	0.9994	0.0481289	0.00861978	164.456	13.2942	47597.7	383	41.9243	0.0433242	6.08824e+08	1.72123e+08	6.64435e+08	0.031375	1.53185e+07	0.0230549	8.82382e+06	0.0132802	42.13	1.09134	5.14782e+06	10.7706	277004	1.25674e+07	277.004	-0.551606
6	2012	2015	1	0	-3	23.0438	0.59178	0.000824	0.001994	1.59854	0.028272	0.0725933	0.123528	-0.119743	2.19722	0.3333	0	0.596126	1.20187	1	2.99573	0.640387	0.146	0.0186443	0.00813927	54.2891	15.2752	49853.3	17279	59.178	0.014063	1.01814e+10	3.4879e+09	1.63995e+10	0.0486769	5.84492e+07	0.00356408			49.64	1.61074	5363536	10.8169	137731	6.24869e+06	137.731		15039532032
6	2013	2015	1	0	-2	23.3426	0.638573	0.013291	0.034851	1.25812	0.0326994	0.0385404	0.0892309	-0.082928	2.19722	0.3333	0	0.578016	1.18318	1	3.04452	0.635351	0.131	0.0236764	0.0086738	59.8406	15.1758	48491.6	14881	63.8573	0.0504102	1.37266e+10	3.67386e+09	1.50395e+10	0.0413215	2.50092e+08	0.016629			44.51	1.09565	5683148	10.7892	151394	6.86856e+06	151.394		16444165120
6	2014	2015	1	0	-1	23.394	0.649905	0.011396	0.032047	1.16721	-0.00685736	0.0481939	0.0968815	0.093396	2.19722	0.3333	0	0.55552	1.38056	1	3.09104	0.585416	0.131	0.0203263	0.00344766	66.2619	15.2236	48874.8	17506	65.0302	0.0537855	1.44391e+10	4.05183e+09	1.64442e+10	0.0355809	2.7158e+08	0.0165153			44.51	1.13887	7.36165e+06	10.797	165776	7.52107e+06	165.776		15361814528
6	2015	2015	1	1	0	23.3861	0.636919	0.012551	0.0352	1.06724	0.0342082	0.0580045	0.147513	-0.06582	2.19722	0.3333	0	0.553144	1.87361	1	3.13549	0.577115	0.131	0.0262156	0.00594958	88.8531	15.0389	49382.1	20476	63.6919	0.0532974	1.43375e+10	5.51279e+09	1.53618e+10	0.0604404	2.77449e+08	0.018061	1.68169e+08	0.0109472	44.51	1.07144	6.91556e+07	10.8074	174143	7.90067e+06	174.143	-0.50067	15069170688	0
6	2016	2015	1	1	1	23.1843	0.547908	0.017175	0.042605	1.15673	0.0304282	0.087043	0.216667	-0.01905	2.19722	0.3333	0	0.544289	1.73124	1	3.17805	0.558612	0.1305	0.0330371	0.00362668	98.1497	14.9608	47942.1	36787	54.7908	0.0704883	1.17174e+10	6.04499e+09	1.50692e+10	0.0456346	3.734e+08	0.0247791	1.66857e+08	0.0110728	44.51	1.28605	3.9498e+07	10.7778	184749	8.38184e+06	184.749	-0.805511	14209778688	0
6	2017	2015	1	1	2	23.5326	0.642835	0.040534	0.102243	1.00363	0.0433551	0.0992859	0.146887	-0.05703	2.19722	0.3333	0	0.543298	1.50459	1	3.21888	0.543651	0.1683	0.0358673	0.00439864	112.323	14.9111	49192	24626	64.2835	0.123417	1.65995e+10	6.11892e+09	1.42098e+10	0.0456197	7.31708e+08	0.0514933	1.59081e+08	0.0111951	44.51	0.856037	1.06077e+08	10.8035	196288	8.90538e+06	196.288	-1.52597	16061005824	0
6	2018	2015	1	1	3	23.4957	0.576803	0.034689	0.089045	0.985449	0.0263034	0.137243	0.16049	0.130278	2.19722	0.3333	0	0.546246	1.1055	1	3.2581	0.549165	0.1642	0.0257474	0.00928878	121.894	15.0217	52183.8	21974	58.9001	0.109434	1.55394e+10	6.45105e+09	1.6061e+10	0.0437633	6.9892e+08	0.0435165	1.99816e+08	0.0124411	44.51	1.03357	4.24511e+08	10.8625	207221	9.4014e+06	207.221	-1.25214	13223819264	0
6	2019	2015	1	1	4	23.6385	0.615132	0.025652	0.063705	0.767707	-0.0541997	0.12265	0.147366	-0.176651	2.19722	0.3333	0	0.53945	1.58546	1	3.29584	0.530886	0.1642	0.0332007	0.0234545	124.404	14.7882	52519.9	29676	61.5132	0.0769622	1.84534e+10	6.94316e+09	1.32238e+10	0.0379124	5.46594e+08	0.0413341	2.0816e+08	0.0157413	43.51	0.716608	9.7761e+07	10.869	222396	1.00898e+07	222.396	-0.965399	14967234560	0
6	2020	2015	1	1	5	23.7976	0.629761	0.04755	0.126136	0.746719	0.144328	0.109424	0.154899	0.131839	2.07944	0.375	0	0.48826	1.92216	1	3.3322	0.48664	0.0493	0.0316537	0.00709992	133.935	14.8682	50685.9	27051	62.9761	0.139811	2.16346e+10	7.91286e+09	1.49672e+10	0.0343443	1.11989e+09	0.0748226	2.55117e+08	0.017045	36.61	0.691818	1.29427e+08	10.8334	229238	1.04003e+07	229.238	-1.47926	16488253440	0
6	2021	2015	1	1	6	24.0209	0.575808	0.034265	0.085616	0.677365	0.0320754	0.131077	0.15746	0.101623	2.19722	0.3333	0	0.448646	1.48952	1	3.3673	0.473765	0.0478	0.0380963	0.0320365	157.454	14.9181	54331.6	26917	57.5808	0.0891906	2.70489e+10	9064325184	1.64883e+10	0.029725	1.02337e+09	0.0620665	3.10327e+08	0.0188211	34.51	0.609572	1.97752e+08	10.9029	265473	1.20442e+07	265.473	-1.19323	16118375424	0
6	2022	2015	1	1	7	24.0488	0.569897	0.02511	0.058779	0.587599	0.0322043	0.162618	0.151625	-0.022433	2.19722	0.3333	0	0.440302	1.16965	1	3.4012	0.464092	0.0439	0.0352975	0.0017419	164.456	14.9078	53374.9	17769	56.9897	0.0675297	2.78129e+10	9.13613e+09	1.61184e+10	0.031375	8.07819e+08	0.0501179	3.12948e+08	0.0194156	34.51	0.579528	8.16508e+07	10.8851	277004	1.25674e+07	277.004	-0.948301
7	2013	2018	1	0	-5	22.6848	0.402571	0.088246	0.147538	0.78142	-0.0105348	0.083555	0.194332		2.07944	0.375	0	0.715943	1.07846	1	3.04452	0.772887	1.1947	0.0892788	0.0260361	93.1988	14.2805	47466.2	6371	40.2571	0.146433	7.11035e+09	2.54381e+09	5.2278e+09	0.21319	6.22036e+08	0.118986			24.31	0.735239	2.15678e+07	10.7678	49654	1.87282e+06	49.654		5010012160
7	2014	2018	1	0	-4	22.7072	0.345046	0.093511	0.149257	0.696732	0.0494923	0.0813471	0.18929	-0.04166	2.07944	0.375	0	0.673514	1.37481	1	3.09104	0.738648	1.2364	0.0994107	0.0138739	99.8575	14.2269	47759.8	6344	34.5046	0.147517	7271114435	2.62288e+09	5.01001e+09	0.208915	7.0251e+08	0.140221			24.31	0.689029	5.81414e+07	10.774	54371.1	2.05074e+06	54.3711		4331513344
7	2015	2018	1	0	-3	22.8133	0.343888	0.068368	0.104289	0.564128	0.041266	0.0707319	0.219005	-0.135429	2.19722	0.3333	0	0.669591	1.4322	1	3.13549	0.748358	1.2229	0.114784	0.0132493	104.635	13.9685	47926.6	7080	34.3888	0.101068	8.08538e+09	3.54902e+09	4.33151e+09	0.195013	5.36155e+08	0.12378	1.16216e+08	0.0268303	24.41	0.535722	1.83438e+07	10.7774	57115.3	2.15425e+06	57.1153	-1.52897	5856937472	0
7	2016	2018	1	0	-2	22.9286	0.3635	0.078868	0.122135	0.682692	0.0662157	0.071745	0.190878	0.352169	2.19722	0.3333	0	0.65405	1.55875	1	3.17805	0.743323	0.7062	0.097512	0.0140498	119.79	14.2779	48513	6975	36.35	0.122223	9.07299e+09	3.45013e+09	5.85694e+09	0.175235	7.05831e+08	0.120512	1.25211e+08	0.0213782	24.41	0.645536	9.54436e+07	10.7896	60593.7	2.28544e+06	60.5937	-1.72938	7193263104	0
7	2017	2018	1	0	-1	23.0616	0.389791	0.08426	0.135361	0.740149	0.0446624	0.0611635	0.17111	0.228161	2.19722	0.3333	0	0.65881	1.38934	1	3.21888	0.721066	0.7062	0.0879045	0.0130185	134.829	14.4664	49752.8	6968	38.9791	0.139055	1.03643e+10	3622672020	7.19326e+09	0.172705	8.79445e+08	0.12226	1.62608e+08	0.0226056	24.41	0.694039	5.32378e+07	10.8148	64378.5	2.4282e+06	64.3785	-1.68795	7852536320	0
7	2018	2018	1	1	0	23.1813	0.389844	0.079257	0.129891	0.712362	0.0292828	0.0603536	0.190678	0.091651	2.19722	0.3333	0	0.686647	0.96114	1	3.2581	0.72681	0.4519	0.0687225	0.0334251	134.331	14.4881	50458.1	7560	38.9844	0.126554	1.16821e+10	4.33417e+09	7.85254e+09	0.173656	9.02065e+08	0.114876	2.13965e+08	0.0272478	24.41	0.672184	5.93731e+07	10.8289	67964.3	2.56344e+06	67.9643	-1.43888	10063808512	0
7	2019	2018	1	1	1	23.2821	0.423117	0.0718	0.121144	0.818105	0.0283393	0.0724729	0.181549	0.2816	2.19722	0.3333	0	0.690514	1.08321	1	3.29584	0.726541	0.2101	0.0502682	0.0314235	129.516	14.7144	51867.7	7445	42.3117	0.127312	1.29206e+10	4.63036e+09	1.00638e+10	0.153212	9.48943e+08	0.0942926	2.13844e+08	0.0212488	24.41	0.778896	5.08733e+07	10.8565	72941.2	2.75116e+06	72.9412	-1.4901	11113430016	0
7	2020	2018	1	1	2	23.3948	0.427812	0.066355	0.11552	0.81173	0.0412769	0.071974	0.170371	0.104297	2.19722	0.3333	0	0.705103	1.33169	1	3.3322	0.778613	0.1189	0.0569144	0.033908	129.73	14.7877	50203.3	7397	42.7812	0.112161	1.44615e+10	4.98905e+09	1.11134e+10	0.122217	9.28101e+08	0.0835117	2.42281e+08	0.0218007	24.41	0.768485	7.02961e+07	10.8239	75185.3	2.8358e+06	75.1853	-1.34304	12828204032	0
7	2021	2018	1	1	3	23.422	0.427218	0.053089	0.092734	0.874976	0.121686	0.0768803	0.201325	0.154297	2.19722	0.3333	0	0.685966	1.31665	1	3.3673	0.741349	0.1189	0.054686	0.0102483	139.494	14.8585	52542.9	7695	42.7218	0.0993836	1.48609e+10	6.10677e+09	1.28282e+10	0.11572	8.4596e+08	0.0659453	3.80018e+08	0.0296236	24.41	0.863217	9.59122e+07	10.8694	87069.6	3.28405e+06	87.0696	-0.800255	12570517504	0
7	2022	2018	1	1	4	23.4484	0.44487	0.031107	0.055169	0.834697	0.0184716	0.0877344	0.192162	-0.020088	2.19722	0.3333	0	0.685966	0.960077	1	3.4012	0.712222	0.0799	0.0505334	0.0104804	141.913	14.8215	53411.9	8088	44.487	0.0540236	1.5259e+10	6.3712e+09	1.25705e+10	0.110128	4.5762e+08	0.0364043	4.4333e+08	0.0352674	24.41	0.823808	8.28744e+07	10.8858	90851.8	3.4267e+06	90.8518	-0.0317258
8	2012	2015	1	0	-3	24.8663	0.648892	0.030316	0.088287	0.853275	0.0356062	0.2863	0.184288	-0.152686	2.07944	0.375	0	0.717407	1.06301	1	3.04452	0.761705	0	0.0684783	0.0335665	28.5611	15.8422	57023.2	58535	64.8892	0.131454	62992380000	17335150000	54334057000	0.149951	2907380000	0.0535093			53.73	0.86255	133270000	10.9512	137731	6.24869e+06	137.731		57874411520
8	2013	2015	1	0	-2	25.0083	0.662616	0.038857	0.113036	0.853615	0.0378747	0.219825	0.186046	0.065159	1.94591	0.4286	0	0.725343	1.09597	1	3.09104	0.764284	0.0187	0.0698331	0.038634	29.3968	15.851	57801.2	57686	66.2616	0.14544	72605972000	20246822000	57874411000	0.135572	3562720000	0.0615595			53.73	0.797103	155423000	10.9648	151394	6.86856e+06	151.394		70070853632
8	2014	2015	1	0	-1	25.1981	0.689185	0.037834	0.117189	0.873799	0.0733055	0.191093	0.217042	0.21074	2.07944	0.375	0	0.712656	1.16523	1	3.13549	0.755452	0.0317	0.0664538	0.0293357	28.0367	15.9412	59046.3	61390	68.9185	0.13087	87776181000	26904892000	70070855000	0.129815	3570416000	0.0509544	591756000	0.00844511	53.52	0.79829	294996000	10.9861	165776	7.52107e+06	165.776	-1.79734	58685804544	0
8	2015	2015	1	1	0	25.3939	0.667536	0.023357	0.072382	0.603331	-0.0338152	0.153767	0.20464	-0.162479	1.94591	0.4286	0	0.748537	1.1072	1	3.17805	0.792518	0.0368	0.0706642	0.0304754	24.0854	15.7143	59264.1	57477	66.7536	0.0903327	106763171000	30998752000	58685804000	0.112586	3206352000	0.0546359	614462000	0.0104704	48.03	0.549682	298893000	10.9898	174143	7.90067e+06	174.143	-1.65214	51111653376	0
8	2016	2015	1	1	1	25.5485	0.685954	0.006345	0.019637	0.441242	0.0187909	0.139707	0.176843	-0.129063	2.07944	0.375	0	0.76641	1.01499	1	3.21888	0.797011	0.0303	0.0823413	0.0750143	26.9754	15.5784	58874.3	51299	68.5954	0.043492	124614748000	31862168000	51111652000	0.088276	1702051000	0.0333006	563792000	0.0110306	55.44	0.410157	497336000	10.9832	184749	8.38184e+06	184.749	-1.1049	76299927552	0
8	2017	2015	1	1	2	25.5954	0.668943	0.024751	0.076686	0.597917	0.0327353	0.147455	0.175653	0.492809	2.07944	0.375	0	0.767239	1.08098	1	3.2581	0.801665	0.0224	0.0718487	0.0632424	35.1177	15.9596	60457.2	50689	66.8943	0.101977	130604379000	33694226000	76299930000	0.0895067	4409241000	0.0577883	725386000	0.00950703	58.02	0.584207	472626000	11.0097	196288	8.90538e+06	196.288	-1.80475	93497622528	0
8	2018	2015	1	1	3	25.7914	0.670181	0.028108	0.085078	0.645951	0.000885753	0.172046	0.145948	0.225396	2.07944	0.375	0	0.764379	0.944346	1	3.29584	0.788272	0.0316	0.0551778	0.0709709	40.6803	16.1435	61188.4	51253	67.0181	0.127542	158883963000	35523562000	93497622000	0.0862938	6683558000	0.0714837	1040751000	0.0111313	58	0.588465	386822000	11.0217	207221	9.4014e+06	207.221	-1.85971	85815336960	0
8	2019	2015	1	1	4	25.8714	0.680212	0.015167	0.046725	0.518535	0.0205599	0.23998	0.219916	-0.082166	2.07944	0.375	0	0.765373	0.951001	1	3.3322	0.79876	0.0316	0.060645	0.044109	41.2633	15.8968	60594.5	49715	68.0212	0.102	172107521000	55948050000	85815341000	0.0744635	5613874000	0.0654181	1486985000	0.0173277	58.12	0.498615	893366000	11.012	222396	1.00898e+07	222.396	-1.32849	94159085568	0
8	2020	2015	1	1	5	25.7083	0.631672	0.037772	0.110417	0.591602	0.0876161	0.10582	0.241511	0.097229	2.19722	0.3333	1	0.759816	1.0001	1	3.3673	0.806002	0.0315	0.0520007	0.0461492	43.5899	16.0001	59300.8	51100	63.1672	0.135374	146211511000	54156578000	94159083000	0.0743708	7290406000	0.0774265	1641391000	0.0174321	58.2	0.643992	712117000	10.9904	229238	1.04003e+07	229.238	-1.49102	163695984640	0
8	2021	2015	1	1	6	25.7623	0.630773	0.055639	0.15087	1.08937	0.133322	0.128543	0.226768	0.738504	2.19722	0.3333	1	0.738692	1.01303	1	3.4012	0.784069	0.0315	0.0354368	0.0309717	59.0831	16.5418	62985.2	51746	63.0773	0.233328	154322501000	55818383000	163695980000	0.0895597	13295059000	0.081218	2240779000	0.0136887	59.31	1.06074	646885000	11.0449	265473	1.20442e+07	265.473	-1.78057	141536657408	0
8	2022	2015	1	1	7	25.7062	0.570554	0.030652	0.076919	0.942879	0.100188	0.125645	0.268694	-0.135369	2.07944	0.375	1	0.723457	0.92777	1	3.43399	0.742637	0.0315	0.0495423	0.0222942	55.0408	16.353	62355	51543	57.0554	0.110729	145899949000	63055533000	141536654000	0.0773413	6937851000	0.0490181	2520396000	0.0178074	59.17	0.970094	559249000	11.0406	277004	1.25674e+07	277.004	-1.01258
9	2012	2015	1	0	-3	21.3549	0.307152	-0.04391	-0.060606	0.458195	-0.0824984	0.0761744	0.504697	0.185471	2.19722	0.3333	0	0.600216	1.31927	1	2.94444	0.596	0.0297	0.147614	0.0271549	54.2891	12.8154	41825.2	1227	30.7152	-0.074949	1.88066e+09	1.11806e+09	8.45114e+08	0.0486769	-9.76595e+07	-0.115558			54.26	0.449371	1.15269e+07	10.6413	137731	6.24869e+06	137.731		1131098624
9	2013	2015	1	0	-2	21.7712	0.194236	0.019957	0.026229	0.478021	-0.0654775	0.0714684	0.307966	0.338397	2.19722	0.3333	0	0.606068	1.35145	1	2.99573	0.73257	0.0184	0.126512	0.0491873	59.8406	13.102	41865	1475	19.4236	0.0443974	2.85176e+09	1.11557e+09	1.1311e+09	0.0413215	1.02018e+08	0.0901941			46.21	0.396632	1.50601e+07	10.6422	151394	6.86856e+06	151.394		1210952576
9	2014	2015	1	0	-1	21.761	0.221956	-0.040035	-0.050551	0.426802	-0.017253	0.0817134	0.292219	0.070599	2.07944	0.375	0	0.524182	1.73926	1	3.04452	0.530869	0.0184	0.0986794	0.0148234	66.2619	13.1657	42267.9	1465	22.1956	-0.0282568	2.82278e+09	1.13311e+09	1.21095e+09	0.0355809	-6.20589e+07	-0.051248	5.5071e+07	0.0454774	46.21	0.428992	1.66884e+07	10.6518	165776	7.52107e+06	165.776		1226746752	0
9	2015	2015	1	1	0	21.8116	0.267673	0.002903	0.003888	0.419119	0.0133308	0.103986	0.266054	0.013043	2.07944	0.375	1	0.548044	2.39025	1	3.09104	0.558862	0.0184	0.0839983	0.0151996	88.8531	13.1745	43260	1279	26.7673	0.0198438	2.96939e+09	1.16538e+09	1.22675e+09	0.0604404	4.31517e+07	0.0351758	3.08673e+07	0.0251619	46.21	0.41313	2.14209e+07	10.675	174143	7.90067e+06	174.143	-0.335026	1198200192	0
9	2016	2015	1	1	1	22.139	0.164936	-0.024621	-0.031087	0.338046	-0.0134151	0.0687864	0.175669	-0.02327	1.94591	0.4286	1	0.519015	1.79837	1	3.13549	0.524329	0.0184	0.0892186	0.0163299	98.1497	13.1469	42129.4	1256	16.4936	-0.0226697	4.11959e+09	1.17309e+09	1.1982e+09	0.0456346	-7.79865e+07	-0.0650864	3.93088e+07	0.0328065	46.21	0.290855	9.57848e+06	10.6485	184749	8.38184e+06	184.749		1475545728	0
9	2017	2015	1	1	2	22.1573	0.160336	0.017717	0.021158	0.354898	-0.00679705	0.0656892	0.156381	0.231468	2.19722	0.3333	0	0.509447	1.28986	1	3.17805	0.493624	0.1631	0.0775012	0.00308074	112.323	13.3503	44042.9	1335	16.0336	0.0241102	4.19575e+09	1.17796e+09	1.47555e+09	0.0456197	8.49405e+07	0.0575655	3.90361e+07	0.0264554	45.78	0.351677	1.25674e+07	10.6929	196288	8.90538e+06	196.288	-0.777464	1272356736	0
9	2018	2015	1	1	3	22.2535	0.251066	-0.014136	-0.017845	0.288682	-0.0996913	0.095201	0.213863	-0.137704	2.19722	0.3333	0	0.508921	0.865684	1	3.21888	0.497085	0.1645	0.069627	0.00321417	121.894	13.0959	45493.8	1337	25.1066	-0.0154425	4.6192e+09	1.60011e+09	1.27236e+09	0.0437633	-5.34231e+07	-0.0419875	4.19518e+07	0.0329717	45.78	0.275449	1.72282e+07	10.7254	207221	9.4014e+06	207.221		2158184960	0
9	2019	2015	1	1	4	22.2343	0.149354	-0.004049	-0.005066	0.471703	0.0845535	0.0864452	0.199327	0.69621	2.07944	0.375	0	0.509871	0.942106	1	3.2581	0.491595	0.1068	0.0448853	0.00274546	124.404	13.623	48381.6	1338	14.9354	0.00247298	4.5314e+09	1.6165e+09	2.15818e+09	0.0379124	9.5324e+06	0.00441686	5.31787e+07	0.0246405	45.96	0.476273	2.75479e+07	10.7869	222396	1.00898e+07	222.396	1.71896	2108964736	0
9	2020	2015	1	1	5	22.3266	0.215358	0.009156	0.01122	0.443948	0.000388553	0.0967588	0.159005	-0.022806	2.19722	0.3333	0	0.509589	0.902737	1	3.29584	0.493372	0.0636	0.0498325	0.00105945	133.935	13.5992	46360	1369	21.5358	0.0132591	4.96955e+09	1.61739e+09	2.10896e+09	0.0343443	5.17014e+07	0.024515	6.7161e+07	0.0318455	46.1	0.424378	2.95063e+07	10.7442	229238	1.04003e+07	229.238	0.261608	2293747968	0
9	2021	2015	1	1	6	22.4274	0.278864	0.01425	0.019106	0.435158	-0.000807216	0.121431	0.441131	0.087618	2.19722	0.3333	0	0.521249	1.09931	1	3.3322	0.511358	0.019	0.0532268	0.0255039	157.454	13.411	48842.8	1631	28.8691	0.0217551	5.57259e+09	3.38713e+09	2.29375e+09	0.029725	8.62335e+07	0.037595	1.03509e+08	0.0451265	46.21	0.411613	1.96434e+07	10.7964	265473	1.20442e+07	265.473	0.182598	2837988352	0
9	2022	2015	1	1	7	22.4491	0.282367	0.019997	0.027998	0.507659	0.0872755	0.0994186	0.398819	0.237271	2.19722	0.3333	0	0.519261	1.21636	1	3.3673	0.505261	0.019	0.0452394	0.00188459	164.456	13.619	48760.6	1575	28.2367	0.0110018	5.61714e+09	3.46494e+09	2.83799e+09	0.031375	4.43488e+07	0.0156269	8.05202e+07	0.0283723	46.21	0.505237	2.63502e+07	10.7947	277004	1.25674e+07	277.004	0.596421
10	2012	2015	1	0	-3	21.3445	0.750595	0.104086	0.382973	1.94798	0.18382	0.0997967	0.06045	0.422429	2.07944	0.375	0	0.582601	2.99792	1	2.89037	0.746974	0	0.0687642	0.00282223	63.4616	14.7068	47830.4	4570	75.0595	0.462577	1.86127e+09	2.03659e+08	3.19523e+09	0.0604788	2.14733e+08	0.0672041			47.31	1.7167	4.24897e+06	10.7754	137731	6.24869e+06	137.731		4402499072
10	2013	2015	1	0	-2	21.9385	0.806481	0.105129	0.492641	1.6828	0.0163429	0.156978	0.0352202	0.377834	2.19722	0.3333	0	0.568848	3.65583	1	2.94444	0.808132	0	0.0494797	0.00281275	72.222	14.9851	48523.2	5262	80.6481	0.52035	3.37109e+09	2.24884e+08	4.4025e+09	0.0569374	3.39461e+08	0.0771065	1.04412e+08	0.0237166	45.68	1.30596	3.25882e+06	10.7898	151394	6.86856e+06	151.394	-1.17901	6389598208	0
10	2014	2015	1	0	-1	22.2656	0.803558	0.077766	0.398358	1.58813	0.0318248	0.152305	0.0347421	0.451357	2.19722	0.3333	0	0.481415	2.12573	1	2.99573	0.480876	0	0.0332538	0.0260478	76.9791	15.2442	50177.7	6061	80.3558	0.434469	4.6756e+09	3.05124e+08	6.3896e+09	0.0565741	3.99054e+08	0.0624536	1.1448e+08	0.0179166	45.23	1.36658	2.2903e+06	10.8233	165776	7.52107e+06	165.776	-1.2487	8434185216	0
10	2015	2015	1	1	0	21.9478	0.647972	0.076278	0.291166	2.08814	0.188048	0.196189	0.0522766	0.319987	2.19722	0.3333	0	0.532772	4.07295	1	3.04452	0.647116	0	0.0307473	0.00904247	76.5332	15.462	51430.7	6309	64.7971	0.326655	3.40257e+09	3.53025e+08	8.43419e+09	0.0445912	3.91269e+08	0.0463908	1.41788e+08	0.0168111	45.23	2.47877	2.00682e+06	10.848	174143	7.90067e+06	174.143	-1.01506	8724412416	0
10	2016	2015	1	1	1	22.3614	0.708479	0.081814	0.259228	2.04119	0.0166277	0.192668	0.0440996	0.034411	2.19722	0.3333	0	0.532362	2.38567	1	3.09104	0.674105	0	0.0377802	0.00959064	87.0153	15.4095	51125	8691	70.8479	0.293811	5.14579e+09	4.40854e+08	8.72441e+09	0.0404745	4.40747e+08	0.0505189	2.00962e+08	0.0230345	45.23	1.69545	4.38667e+06	10.842	184749	8.38184e+06	184.749	-0.785355	12485976064	0
10	2017	2015	1	1	2	22.7539	0.761753	0.056996	0.219447	1.9563	-0.0548167	0.247957	0.0866833	0.431154	2.19722	0.3333	0	0.516712	1.82824	1	3.13549	0.641807	0	0.040141	0.00549862	105.281	15.4962	51854.5	10586	76.1753	0.274855	7.61907e+09	9.25477e+08	1.2486e+10	0.0461834	4.98922e+08	0.0399586	3.48047e+08	0.027875	45.23	1.63878	4.3325e+06	10.8562	196288	8.90538e+06	196.288	-0.360112	17249232896	0
10	2018	2015	1	1	3	22.9005	0.743297	0.063939	0.257663	2.09831	0.0138481	0.289407	0.0778159	0.381489	2.19722	0.3333	0	0.518657	1.41053	1	3.17805	0.607583	0	0.0108444	0.0205803	116.573	15.7742	53212.6	10565	74.3297	0.29862	8822025314	1.04801e+09	1.72492e+10	0.0461191	6.76266e+08	0.0392056	3.06587e+08	0.0177739	45.23	1.95525	1.22501e+07	10.8821	207221	9.4014e+06	207.221	-0.791085	18442688512	0
10	2019	2015	1	1	4	22.8946	0.673751	0.076152	0.261354	2.09669	0.181818	0.22982	0.0980514	0.069189	2.19722	0.3333	0	0.520379	1.63025	1	3.21888	0.559292	0.0724	0.01172	0.0182034	123.006	15.7624	53909	9744	67.3751	0.298467	8.77016e+09	1.31715e+09	1.84427e+10	0.0441209	8.53991e+08	0.0463051	2.96336e+08	0.0160679	44.8	2.10289	1.20758e+07	10.8951	222396	1.00898e+07	222.396	-1.05843	19397824512	0
10	2020	2015	1	1	5	22.9248	0.687771	0.083133	0.260497	2.17838	0.141843	0.187993	0.102593	0.051789	2.19722	0.3333	0	0.560977	2.22562	1	3.2581	0.770966	0.0724	0.0115578	0.0161521	127.426	15.7485	51649.1	9833	68.7771	0.325843	9.03929e+09	1.57363e+09	1.93978e+10	0.0389351	9.19637e+08	0.0474093	3.50775e+08	0.0180832	44.8	2.14595	2.74548e+07	10.8522	229238	1.04003e+07	229.238	-0.963834	19470854144	0
10	2021	2015	1	1	6	23.1007	0.681789	0.079954	0.253994	1.96081	0.0445776	0.239685	0.0791009	0.003765	2.19722	0.3333	0	0.496361	2.29905	1	3.29584	0.653351	0.0724	0.0138619	0.0111781	153.131	15.7202	53443.8	10565	68.1789	0.277099	1.07769e+10	1.70934e+09	1.94709e+10	0.0348027	9.50267e+08	0.0488046	4.07054e+08	0.0209058	22.86	1.80671	3.17138e+07	10.8864	265473	1.20442e+07	265.473	-0.847797	21749125120	0
10	2022	2015	1	1	7	23.2502	0.662442	0.07319	0.222728	1.86756	0.0312384	0.232902	0.155688	0.117009	2.19722	0.3333	0	0.503337	1.70237	1	3.3322	0.613362	0.0355	0.018135	0.0108734	186.249	15.6213	52955.4	11074	66.2442	0.234218	1.25146e+10	3.05291e+09	2.17491e+10	0.0331126	9.89429e+08	0.0454928	5.5075e+08	0.0253229	22.93	1.73791	4.00322e+07	10.8772	277004	1.25674e+07	277.004	-0.585847
11	2012	2015	1	0	-3	22.7778	0.608351	0.017065	0.046045	0.537602	0.104694	0.0656152	0.565474	-0.06098	1.94591	0.4286	0	0.587959	1.19044	1	3.4012	0.626156	0.0039	0.0844172	0.00623535	54.2891	13.7701	44941.3	7184	60.8351	0.0489914	7803188441	6253658178	4333544367	0.0486769	149723022	0.0345498			45.62	0.555356	209567987	10.7131	137731	6.24869e+06	137.731		4519377920
11	2013	2015	1	0	-2	22.7998	0.588088	0.03619	0.090049	0.5728	0.178229	0.0644555	0.499792	0.042883	2.19722	0.3333	0	0.555613	1.40083	1	3.43399	0.570861	0.0039	0.0994313	0.00914168	59.8406	13.8087	44123.1	7479	58.8088	0.0972702	7976761304	6288074985	4519377681	0.0413215	319603052	0.0707184			45.62	0.566568	181822632	10.6948	151394	6.86856e+06	151.394		9322362880
11	2014	2015	1	0	-1	23.4764	0.454445	0.049973	0.106491	0.678192	0.0883023	0.0960734	0.498074	1.06275	2.19722	0.3333	0	0.557967	1.4243	1	3.46574	0.679663	0.002	0.107351	0.00538897	66.2619	14.2621	45788	13300	45.4445	0.0905089	15692498583	12582902317	9322363339	0.0355809	774857641	0.0831182			25.76	0.594065	301687743	10.7318	165776	7.52107e+06	165.776		10530002944
11	2015	2015	1	1	0	23.7973	0.387465	0.029773	0.050948	0.564291	0.206165	0.0641256	0.316504	0.129542	2.07944	0.375	0	0.557967	1.4144	1	3.49651	0.689718	0.0106	0.120654	0.00123332	88.8531	14.3774	47209.9	13264	38.7465	0.0458887	21628692218	12841690088	10530002724	0.0604404	607948426	0.0577349	883480793	0.0839013	25.76	0.486853	585431080	10.7624	174143	7.90067e+06	174.143	0.37378
11	2017	2015	1	1	2	24.1128	0.511848	0.031451	0.05718	0.54596	0.0647911	0.054056	0.223326	0.305096	2.19722	0.3333	0	0.442602	1.44314	1	3.55535	0.551748	0.0073	0.111534	0.0118485	112.323	14.606	48185.6	16541	51.1848	0.0616579	2.96523e+10	1.45385e+10	1.40125e+10	0.0456197	8.92487e+08	0.0636922	1.05695e+09	0.0754294	20.81	0.472561	5.4058e+08	10.7828	196288	8.90538e+06	196.288	0.169135	28911544320	0
11	2018	2015	1	1	3	24.8182	0.566855	0.017143	0.038973	0.503738	0.0593837	0.0520515	0.487196	1.06327	2.19722	0.3333	0	0.563037	0.932635	1	3.58352	0.68821	0.0031	0.0265301	0.0010077	121.894	14.9061	51782.5	40513	56.6855	0.0391918	6.0037e+10	4.30393e+10	2.89115e+10	0.0437633	1.01917e+09	0.0352514	1.80263e+09	0.0623497	19.02	0.481562	9.5828e+08	10.8548	207221	9.4014e+06	207.221	0.570254	30281969664	0
11	2019	2015	1	1	4	24.9046	0.591951	0.013218	0.031468	0.482627	0.0727362	0.0510077	0.431558	0.047401	2.19722	0.3333	0	0.565625	1.09082	1	3.61092	0.682959	0.0031	0.0360401	0.00186256	124.404	14.9327	53032.9	39842	59.1951	0.0381404	6.5451e+10	4.53559e+10	3.0282e+10	0.0379124	1.01862e+09	0.033638	1.85691e+09	0.0613206	19.02	0.462666	6.78474e+08	10.8787	222396	1.00898e+07	222.396	0.600459	29232744448	0
11	2020	2015	1	1	5	25.0213	0.543647	0.021215	0.048926	0.420588	0.0907705	0.0471575	0.363044	-0.034649	2.19722	0.3333	0	0.500218	1.0269	1	3.63759	0.660556	0.0021	0.0337382	0.000729221	133.935	14.8852	50743.8	37484	54.3647	0.0491073	7.35578e+10	4.71418e+10	2.92327e+10	0.0343443	1.64845e+09	0.0563905	2.06576e+09	0.0706658	15.85	0.397412	6.85433e+08	10.8346	229238	1.04003e+07	229.238	0.225661	31829213184	0
11	2021	2015	1	1	6	25.1107	0.566435	0.020033	0.045074	0.413393	0.062823	0.0459324	0.302078	0.088821	2.3979	0.3636	0	0.500218	0.966506	1	3.66356	0.635212	0.0016	0.0317496	0.0017349	157.454	14.9749	54538.4	26797	56.6435	0.0476244	8.04323e+10	4.83296e+10	3.18292e+10	0.029725	1.66079e+09	0.0521781	2.06811e+09	0.0649753	15.85	0.395727	8.65921e+08	10.9067	265473	1.20442e+07	265.473	0.219344	31447476224	0
11	2022	2015	1	1	7	25.1176	0.626341	0.001376	0.00357	0.401444	0.0483101	0.0599247	0.284324	-0.011993	2.48491	0.3333	0	0.500218	0.89284	1	3.68888	0.633701	0.0016	0.0348244	0.00251582	164.456	14.9516	53531.7	25782	62.6341	0.00542556	8.09894e+10	5.02804e+10	3.14475e+10	0.031375	1.6419e+08	0.0052211	2.98324e+09	0.0948642	15.85	0.388291	1.43463e+09	10.888	277004	1.25674e+07	277.004	2.89974
12	2012	2015	1	0	-3	21.5682	0.502397	0.002869	0.005578	0.622517	0.0254584	0.115611	0.146729	0.036422	1.94591	0.4286	1	0.205494	1.59402	0	2.94444	0.1885	0.0184	0.0877586	0.0246325	28.5611	13.5105	48630.4	2880	50.2397	0.0168752	2.3278e+09	5.79486e+08	1.3979e+09	0.149951	1.95469e+07	0.0139831			9.09	0.600524	6275756	10.792	137731	6.24869e+06	137.731		1747620864
12	2013	2015	1	0	-2	21.6786	0.5322	0.03304	0.068566	0.709354	0.0602197	0.16485	0.17808	0.250175	1.94591	0.4286	1	0.222575	1.75116	0	2.99573	0.1987	0.1373	0.0728157	0.0255039	29.3968	13.6908	49923.9	2081	53.22	0.0827669	2.59956e+09	6.85696e+08	1.74762e+09	0.135572	1.00651e+08	0.0575929			9.09	0.672276	1.81586e+06	10.8183	151394	6.86856e+06	151.394		1938324480
12	2014	2015	1	0	-1	22.0215	0.644927	0.029602	0.073662	0.619048	-0.152317	0.268227	0.133702	0.109122	1.94591	0.4286	1	0.232003	2.17292	0	3.04452	0.203507	0.1373	0.0787199	0.0133646	28.0367	13.7543	50946	3019	64.4927	0.0847215	3.66272e+09	7.38336e+08	1.93832e+09	0.129815	1.10183e+08	0.0568445			9.09	0.529204	2.34018e+06	10.8385	165776	7.52107e+06	165.776		2550467584
12	2015	2015	1	1	0	22.2193	0.701165	0.016788	0.051785	0.627663	-0.0806683	0.301646	0.103637	0.31581	1.94591	0.4286	1	0.246483	2.50963	0	3.09104	0.302457	0.1712	0.0656373	0.0118939	24.0854	14.0416	52955.5	2327	70.1165	0.0775276	4.46415e+09	730864096	2.55047e+09	0.112586	1.03425e+08	0.0405515	1.052e+08	0.0412474	9.09	0.571322	2.24639e+06	10.8772	174143	7.90067e+06	174.143	0.0170168	4203866112	0
12	2016	2015	1	1	1	22.6383	0.660779	0.116608	0.360795	0.747274	0.0686185	0.293297	0.0746744	0.648273	1.94591	0.4286	1	0.258692	1.84302	0	3.13549	0.292392	0.1642	0.0408962	0.00845419	26.9754	14.4774	54713.6	2349	66.0779	0.373527	6.78705e+09	6.94547e+08	4.20387e+09	0.088276	8.59976e+08	0.204568	1.13321e+08	0.0269565	8.72	0.619395	7.57196e+06	10.9099	184749	8.38184e+06	184.749	-2.02668	2947470848	0
12	2017	2015	1	1	2	22.7548	0.575245	0.159729	0.415447	0.409017	0.0731544	0.107484	0.0613892	-0.298867	1.94591	0.4286	1	0.25041	1.3761	0	3.17805	0.299246	0.1596	0.0518467	0.00748488	35.1177	14.1669	53666.3	2150	57.5245	0.439911	7.62542e+09	6.69248e+08	2.94747e+09	0.0895067	1.42484e+09	0.483412	1.12793e+08	0.0382677	8.72	0.386532	5.63791e+06	10.8906	196288	8.90538e+06	196.288	-2.53626	3048680192	0
12	2018	2015	1	1	3	23.0897	0.512594	0.245694	0.532637	0.333476	0.0363175	0.0611141	0.0427132	0.034338	1.94591	0.4286	1	0.249558	0.903842	0	3.21888	0.261081	0.1652	0.0459224	0.0131337	40.6803	14.2094	53857.5	2206	51.2594	0.57165	1.06589e+10	6.80876e+08	3.04868e+09	0.0862938	2.96983e+09	0.974137	1.38333e+08	0.0453748	10.08	0.286023	5.93194e+06	10.8941	207221	9.4014e+06	207.221	-3.0666	3005749504	0
12	2019	2015	1	1	4	23.1542	0.53991	0.031483	0.066516	0.272892	-0.000464806	0.0645306	0.0419819	-0.014082	1.94591	0.4286	1	0.256653	0.943638	0	3.2581	0.24819	0.1699	0.0567059	0.0123085	41.2633	14.2011	54130.9	2395	53.991	0.0797203	1.137e+10	7.22733e+08	3.00575e+09	0.0744635	4.17033e+08	0.138745	1.36943e+08	0.0455604	10.22	0.264359	5.41174e+06	10.8992	222396	1.00898e+07	222.396	-1.1136	2979296512	0
12	2020	2015	1	1	5	23.197	0.540957	0.03286	0.071503	0.256429	0.0462388	0.0706027	0.0407152	-0.008801	1.94591	0.4286	1	0.253554	0.884892	0	3.29584	0.244485	0.282	0.0475849	0.0136637	43.5899	14.2819	52932.6	2245	54.0957	0.0857104	1.18669e+10	7.34606e+08	2.9793e+09	0.0743708	4.66899e+08	0.156714	1.41612e+08	0.047532	10.87	0.25106	1.28729e+07	10.8768	229238	1.04003e+07	229.238	-1.19302	3557724416	0
12	2021	2015	1	1	6	23.2297	0.543997	0.01878	0.041043	0.294599	-0.00517279	0.0598043	0.0541062	0.194149	1.94591	0.4286	1	0.262858	0.88868	0	3.3322	0.250604	0.2858	0.047627	0.0134646	59.0831	14.2701	54335.5	2959	54.3997	0.0479117	1.22613e+10	9.33061e+08	3.55772e+09	0.0895597	2.67884e+08	0.0752965	1.52974e+08	0.0429976	11.11	0.290158	1.24594e+07	10.903	265473	1.20442e+07	265.473	-0.560289	3846976000	0
12	2022	2015	1	1	7	23.2684	0.543327	0.022886	0.050152	0.307678	0.0173565	0.0557491	0.0507496	0.081302	1.94591	0.4286	1	0.266098	0.855185	0	3.3673	0.249076	0.4767	0.0408472	0.0121912	55.0408	14.3493	54714.8	2917	54.3327	0.0562213	1.27452e+10	9.39842e+08	3.84698e+09	0.0773413	3.27229e+08	0.0850614	1.61813e+08	0.0420624	11.11	0.301838	1.01384e+07	10.9099	277004	1.25674e+07	277.004	-0.70422
13	2012	2035	0	0		24.2123	0.774421	0.00065	0.002669	1.17503	-0.0642221	0.196232	0.566702	-0.041226	2.19722	0.3333	0	0.546526	1.02403	1	2.77259	0.627362	0.0005	0.0350626	0.000321727	21.9739	15.3304	51342.3	10247	77.4421	0.029752	3.27533e+10	2.53202e+10	3.60087e+10	0.297254	2.19821e+08	0.00610467			51.14	1.09939	2.49102e+07	10.8463					41557909504
13	2013	2035	0	0		24.0712	0.745773	-0.005294	-0.02216	1.35816	0.0640062	0.161502	0.589841	0.154107	2.07944	0.375	0	0.547208	0.956381	1	2.83321	0.566776	0.0005	0.0368481	0.000188294	24.4755	15.4892	51696.4	10463	74.5773	-0.0178481	2.8444e+10	2.44075e+10	4.15579e+10	0.333891	-1.29064e+08	-0.00310565			51.14	1.46104	4.78651e+06	10.8532					43945164800
13	2014	2035	0	0		24.267	0.725987	-0.047146	-0.177854	1.39416	0.00368519	0.17549	0.509679	0.057444	2.19722	0.3333	0	0.563516	1.13612	1	2.89037	0.600062	0.0003	0.0307365	0.000313434	22.3457	15.5403	50084.7	10355	72.5987	-0.160815	3.45976e+10	2.50563e+10	4.39452e+10	0.325761	-1.52456e+09	-0.0346923			50.86	1.27018	6.01949e+06	10.8215
13	2016	2035	0	0		24.1691	0.646672	0.060307	0.18207	0.949699	0.134643	0.115495	0.457287	-0.058409	1.94591	0.2857	1	0.500221	1.2218	1	2.99573	0.591974	0.0003	0.0548538	0.000169738	16.4048	15.0754	51005.3	10835	64.6672	0.195947	3.13706e+10	2.53221e+10	2.91039e+10	0.295846	2.1719e+09	0.0746255	7.73123e+07	0.00265642	32.16	0.927746	6.28947e+06	10.8397				-3.3355	33713780736	0
13	2017	2035	0	0		24.1562	0.591054	0.062278	0.163476	1.08163	0.0957436	0.131074	0.451586	0.158392	2.19722	0.3333	1	0.488382	1.07288	1	3.04452	0.513791	0.0003	0.0481307	0.00030141	21.3063	15.2199	51988.1	10233	59.1054	0.196576	3.09681e+10	2.61466e+10	3.37138e+10	0.257352	2.4895e+09	0.0738423	8.98893e+07	0.00266625	32.16	1.08866	1.76539e+07	10.8588				-3.32126	36683288576	0
13	2018	2035	0	0		24.2033	0.576934	0.035433	0.08514	1.15668	0.0731085	0.129628	0.416288	0.08808	2.19722	0.3333	0	0.506019	0.869618	1	3.09104	0.496614	0	0.0447727	0.00100611	24.5309	15.3291	53399.5	8298	57.6934	0.100028	3.24607e+10	2.64648e+10	3.66833e+10	0.26382	1.37368e+09	0.037447	8.91802e+07	0.00243109	32.16	1.13008	1.57996e+07	10.8856				-2.73459	39608340480	0
13	2019	2035	0	0		24.1029	0.51817	0.033002	0.075054	1.24612	0.0927639	0.127496	0.476198	0.079738	2.19722	0.3333	0	0.512627	0.849944	1	3.13549	0.49508	0	0.0386317	0.00197867	24.7242	15.3863	54931.8	8649	51.817	0.0890243	2.93592e+10	2.88282e+10	3.96083e+10	0.255698	1.25935e+09	0.0317951	1.00209e+08	0.00253001	32.16	1.34909	9.14282e+06	10.9139				-2.53109	30437437440	0
13	2020	2035	0	0		24.0519	0.494189	0.01205	0.024417	1.06315	0.100884	0.101766	0.457726	-0.23154	2.19722	0.3333	0	0.514922	0.810643	1	3.17805	0.497771	0.0028	0.0431982	0.000627742	20.1041	15.1376	52135.3	8332	49.4189	0.028564	2.78997e+10	2.89257e+10	3.04374e+10	0.222971	4.03093e+08	0.0132433	1.12039e+08	0.00368097	27.16	1.09096	3.1369e+07	10.8616				-1.28032	38552305664	0
13	2021	2035	0	0		24.1926	0.53655	0.031232	0.064643	1.28474	0.0873325	0.138992	0.376748	0.266608	2.19722	0.3333	0	0.505171	0.89911	1	3.21888	0.603182	0.0025	0.0429272	0.000101529	25.4179	15.2849	54953	8056	53.655	0.0745389	3.21159e+10	2.95002e+10	3.85523e+10	0.19614	1.10944e+09	0.0287776	1.24679e+08	0.00323401	27.16	1.20041	3.34783e+07	10.9143				-2.18587	49062146048	0
13	2022	2035	0	0		24.2086	0.537197	0.018285	0.040003	1.49324	0.0537558	0.156398	0.358592	0.272612	2.19722	0.3333	0	0.499446	0.870483	1	3.2581	0.577778	0	0.0227751	0.000115423	27.028	15.5003	58269	8294	53.7197	0.0544584	3.26333e+10	3.17088e+10	4.90621e+10	0.172501	8.22472e+08	0.0167639	1.44474e+08	0.00294471	27.16	1.50344	1.65901e+07	10.9728				-1.73922
14	2012	2015	1	0	-3	23.3675	0.495988	0.037986	0.077643	1.30885	0.105663	0.144965	0.279693	-0.012584	2.3979	0.3636	0	0.413367	1.82193	1	2.94444	0.518398	0.1089	0.0375125	0.00765605	58.8437	15.132	59760.2	10831	49.5988	0.0970646	1.40732e+10	7.39193e+09	1.83995e+10	0.105605	6.88484e+08	0.0374185			31.73	1.30742	3.78006e+07	10.9981	137731	6.24869e+06	137.731		21117720576
14	2013	2015	1	0	-2	23.3939	0.561427	0.029525	0.062703	1.48076	0.0672007	0.12954	0.278473	0.14773	2.3979	0.3636	0	0.437469	1.45758	1	2.99573	0.528744	0.1229	0.0283135	0.00823818	64.507	15.2635	57881.5	10521	56.1427	0.075263	1.44497e+10	7.61355e+09	2.11177e+10	0.101935	4.76959e+08	0.0225857			31.73	1.46147	3.56554e+07	10.9662	151394	6.86856e+06	151.394		24574117888
14	2014	2015	1	0	-1	23.3776	0.540798	0.038464	0.087122	1.71628	0.060455	0.12972	0.317025	0.163673	2.3979	0.3636	0	0.431667	1.91697	1	3.04452	0.513864	0.0914	0.0229075	0.00688741	67.6701	15.3852	56804.9	10221	54.0798	0.0938443	1.42158e+10	8.32848e+09	2.45741e+10	0.0977633	6.12608e+08	0.024929			31.73	1.72865	4.56897e+07	10.9474	165776	7.52107e+06	165.776		16937923584
14	2015	2015	1	1	0	23.4885	0.503239	0.017324	0.036166	1.12549	0.0210929	0.122111	0.311643	-0.310741	2.30259	0.4	0	0.410497	2.35813	1	3.09104	0.522767	0.0687	0.0302002	0.00704056	62.9357	14.9764	57123.1	10470	50.3239	0.0417475	1.58828e+10	9.10087e+09	1.69379e+10	0.0943147	3.29387e+08	0.0194467	192228100	0.011349	29.58	1.06643	8.08678e+07	10.953	174143	7.90067e+06	174.143	-0.53855	15059113984	0
14	2016	2015	1	1	1	23.5547	0.515829	0.020815	0.042458	0.916787	0.0828783	0.121456	0.29962	-0.110923	2.30259	0.4	0	0.412364	1.96924	1	3.13549	0.494214	0.0626	0.0350035	0.00652856	67.2216	14.8321	54985.2	10120	51.5829	0.0529492	1.69691e+10	9.74881e+09	1.50591e+10	0.0955694	4.35028e+08	0.028888	196115644	0.0130231	29.58	0.887443	6.90285e+07	10.9148	184749	8.38184e+06	184.749	-0.796705	18966587392	0
14	2017	2015	1	1	2	23.6608	0.448532	0.061028	0.117451	1.05846	0.130864	0.117798	0.287279	0.259476	2.19722	0.4444	1	0.375394	1.79676	1	3.17805	0.464696	0.0531	0.0391135	0.00576909	75.4888	15.0399	56486.5	9685	44.8532	0.143235	1.88688e+10	1.04726e+10	1.89666e+10	0.0849629	1.49045e+09	0.0785827	2.30079e+08	0.0121308	27.51	1.00518	6.11054e+07	10.9418	196288	8.90538e+06	196.288	-1.86841	19963410432	0
14	2018	2015	1	1	3	23.694	0.450591	0.047405	0.086124	1.04043	0.101084	0.112044	0.306365	0.052557	2.19722	0.3333	1	0.3721	1.1752	1	3.21888	0.413438	0.0481	0.0236058	0.00714412	79.4434	15.0617	56666.3	9855	45.0591	0.116027	1.95063e+10	1.13683e+10	1.99634e+10	0.0793122	1.24345e+09	0.0622866	1.89332e+08	0.00948396	27.51	1.02343	2.91252e+07	10.945	207221	9.4014e+06	207.221	-1.88214	22800523264	0
14	2019	2015	1	1	4	23.7349	0.440773	0.043759	0.078927	1.14498	0.109314	0.0838078	0.356061	0.142116	2.19722	0.3333	0	0.375504	1.19608	1	3.2581	0.430365	0.0301	0.0233967	0.00673624	85.0487	15.1501	57135	9611	44.0773	0.090304	2.03206e+10	1.30499e+10	2.28005e+10	0.0799545	1.0262e+09	0.0450077	2.96244e+08	0.0129929	27.51	1.12204	6.88428e+07	10.9532	222396	1.00898e+07	222.396	-1.24243	30226130944	0
14	2020	2015	1	1	5	23.9157	0.47259	0.049244	0.090876	1.35334	0.0658068	0.0839327	0.305715	0.325677	2.19722	0.3333	0	0.374707	1.17918	1	3.29584	0.430321	0.0301	0.0168027	0.00607274	94.8374	15.4149	57157.3	9835	47.259	0.0971502	2.43483e+10	1.37409e+10	3.02261e+10	0.0849901	1.24756e+09	0.0412742	3.14375e+08	0.0104008	27.51	1.2414	5.0704e+07	10.9536	229238	1.04003e+07	229.238	-1.37836	44449218560	0
14	2021	2015	1	1	6	24.0412	0.501386	0.047009	0.091795	1.71115	0.0640309	0.0871892	0.279931	0.470556	2.19722	0.3333	0	0.377042	1.15058	1	3.3322	0.413603	0.0016	0.0119863	0.00894715	131.929	15.7848	57156.6	9664	50.1386	0.108179	27604131314	1.43891e+10	4.44492e+10	0.0836337	1.48896e+09	0.033498	3.55244e+08	0.00799212	32.88	1.61024	3.47088e+07	10.9536	265473	1.20442e+07	265.473	-1.43303	55339454464	0
14	2022	2015	1	1	7	24.2092	0.531575	0.041003	0.085024	1.8368	0.0331002	0.106845	0.345355	0.245004	2.19722	0.3333	0	0.395967	1.00088	1	3.3673	0.43151	0.0016	0.00940097	0.00776979	150.702	15.9121	58414.5	9743	53.1575	0.0901645	3.26522e+10	1.86518e+10	5.53395e+10	0.074579	1.37908e+09	0.0249203	3.85476e+08	0.00696567	34.9	1.69482	5.31808e+07	10.9753	277004	1.25674e+07	277.004	-1.27469
15	2012	2015	1	0	-3	25.4003	0.789302	-0.024478	-0.106469	0.791482	0.014426	0.106494	0.0660481	-0.023594	2.63906	0.3571	0	0.547937	1.08256	0	2.77259	0.694605	0.3291	0.131925	0.018794	54.2891	16.4288	53618.4	78402	78.9302	-0.0856373	109911491000	11360698000	84219358000	0.0486769	-1983200000	-0.023548			30.76	0.766247		10.8897	137731	6.24869e+06	137.731		75233722368
15	2013	2015	1	0	-2	25.3292	0.763931	0.013816	0.062037	0.725054	0.0257253	0.124245	0.0744356	-0.106693	2.63906	0.3571	0	0.527753	1.17343	0	2.83321	0.645144	0.2514	0.127418	0.0172779	59.8406	16.2958	52070.3	69093	76.3931	0.0755598	102472950000	12195132000	75233724000	0.0413215	1827843000	0.0242955			30.78	0.734181		10.8604	151394	6.86856e+06	151.394		81471275008
15	2014	2015	1	0	-1	25.3887	0.752458	0.026445	0.109288	0.789857	0.0236563	0.18446	0.0691837	0.082909	2.63906	0.3571	0	0.513233	1.27458	0	2.89037	0.571648	0.2289	0.135508	0.0203332	66.2619	16.3608	52525.5	75609	75.2458	0.12964	110254609000	12577464000	81471275000	0.0355809	3538222000	0.0434291			30.78	0.738938		10.8691	165776	7.52107e+06	165.776		100186390528
15	2015	2015	1	1	0	25.5182	0.641433	0.032938	0.107416	0.882279	0.0612493	0.163215	0.0636275	0.229714	2.56495	0.3846	0	0.536384	1.22932	0	2.94444	0.597282	0.243	0.145568	0.0245691	88.8531	16.538	54304.5	84622	64.1433	0.0963338	124587967000	13487749000	100186389000	0.0604404	4303532000	0.0429553	12200500000	0.121778	30.59	0.804142		10.9024	174143	7.90067e+06	174.143	1.04204	101233180672	0
15	2016	2015	1	1	1	25.6766	0.711347	-0.010567	-0.033428	0.759802	0.0371376	0.189285	0.0530655	0.010448	2.63906	0.3571	0	0.531697	1.1494	0	2.99573	0.616712	0.1436	0.150642	0.113219	98.1497	16.534	52983.5	81468	71.1347	-0.0188092	141408181000	14102913000	101233182000	0.0456346	-767751000	-0.00758399	12762100000	0.126066	30.35	0.715893		10.8778	184749	8.38184e+06	184.749		108815269888	0
15	2017	2015	1	1	2	25.6928	0.684777	0.037719	0.124879	0.762003	0.0501519	0.182229	0.060394	0.074897	2.63906	0.3571	0	0.516644	1.60913	0	3.04452	0.605164	0.0952	0.147217	0.0252145	112.323	16.5715	54669.7	74773	68.4777	0.148058	143962215000	15698437000	108815273000	0.0456197	6718924000	0.0617461	12962200000	0.119121	30.34	0.75586		10.9091	196288	8.90538e+06	196.288	0.657109	85513150464	0
15	2018	2015	1	1	3	25.5858	0.745184	-0.050853	-0.177413	0.625753	-0.0712434	0.193361	0.0687902	-0.214144	2.19722	0.3333	0	0.511538	1.31133	0	3.09104	0.611434	0.0137	0.042701	0.0154995	121.894	16.3304	56730.3	68240	74.5184	-0.222999	129350749000	15867254000	85513150000	0.0437633	-7350203000	-0.0859541	10905584000	0.127531	30.34	0.661095		10.9461	207221	9.4014e+06	207.221		90736582656	0
15	2019	2015	1	1	4	25.6735	0.731206	0.042703	0.162918	0.670749	0.0527368	0.196091	0.0664543	0.061083	2.19722	0.3333	0	0.48878	1.64936	0	3.13549	0.603085	0.0156	0.0526009	0.00724685	124.404	16.3691	58134.2	70066	73.1206	0.188692	141202135000	16759116000	90736582000	0.0379124	7161670000	0.0789281	12547898000	0.138289	27.18	0.642601		10.9705	222396	1.00898e+07	222.396	0.56081	101450670080	0
15	2020	2015	1	1	5	25.7381	0.693813	0.032358	0.112319	0.695256	0.0679301	0.223649	0.0790915	0.118079	2.19722	0.3333	0	0.422015	1.54584	0	3.17805	0.566561	0.0163	0.0492357	0.00897767	133.935	16.4193	55973.7	73709	69.3813	0.109798	150634906000	19787676000	101450670000	0.0343443	5064166000	0.0499175	14797025000	0.145854	22.44	0.673487		10.9327	229238	1.04003e+07	229.238	1.07224	114521645056	0
15	2021	2015	1	1	6	25.8518	0.684246	0.044057	0.141553	0.717109	0.093169	0.215193	0.0677695	0.128841	2.19722	0.3333	0	0.422503	1.51246	0	3.21888	0.553427	0.0133	0.0475422	0.00921272	157.454	16.5387	60233.7	72584	68.4246	0.159491	168763425000	19923584000	114521641000	0.029725	8498926000	0.0742124	18804012000	0.164196	21.3	0.678593		11.006	265473	1.20442e+07	265.473	0.79413	122954416128	0
15	2022	2015	1	1	7	25.9215	0.670944	0.04456	0.138111	0.703165	0.0418764	0.249981	0.0713624	0.073635	2.19722	0.3333	0	0.424055	1.29225	0	3.2581	0.535039	0.0205	0.0433717	0.00744352	164.456	16.5704	59327.4	74811	67.0948	0.14698	180953574000	22165983000	122954418000	0.031375	8751656000	0.0711781	21602300000	0.175694	21.28	0.67948		10.9908	277004	1.25674e+07	277.004	0.903557
16	2012	2015	1	0	-3	24.3915	0.738523	0.002652	0.009327	2.21582	0.116448	0.243517	0.101545	0.042942	2.19722	0.3333	0	0.546583	0.935517	1	2.77259	0.555678	0.0024	0.0417539	0.0449997	54.2891	16.5236	53927.7	42371	73.8523	0.0287835	3.91836e+10	8.00788e+09	7.97516e+10	0.0486769	2.94905e+08	0.00369779			53.92	2.03533	2.55606e+08	10.8954	137731	6.24869e+06	137.731		77858635776
16	2013	2015	1	0	-2	24.3926	0.77851	-0.019459	-0.080583	1.98596	0.0164455	0.215413	0.0942956	-0.023736	2.19722	0.3333	0	0.575626	0.906399	1	2.83321	0.582211	0.0024	0.0410598	0.0515953	59.8406	16.5197	52785.7	40558	77.851	-0.0499409	3.92255e+10	7.60058e+09	7.78586e+10	0.0413215	-4.33889e+08	-0.00557278	1.71205e+09	0.0219893	53.92	1.9849	2.62301e+08	10.874	151394	6.86856e+06	151.394		75801747456	0
16	2014	2015	1	0	-1	24.4258	0.791154	-0.008519	-0.03961	1.93552	0.0642049	0.227584	0.0881988	-0.00839	2.19722	0.3333	0	0.566769	0.978179	1	2.89037	0.57299	0.0024	0.0420353	0.0477301	66.2619	16.4938	52952.5	39510	78.5853	0.0218571	3.97151e+10	7.60675e+09	7.58017e+10	0.0355809	1.85892e+08	0.00245234	1.73232e+09	0.0228533	53.92	1.90864	2.24757e+08	10.8772	165776	7.52107e+06	165.776	2.23205
16	2016	2015	1	1	1	24.4334	0.767378	0.005345	0.023575	1.72138	0.0507719	0.00927234	0.0137794	-0.052206	2.19722	0.3333	0	0.56203	1.17034	1	2.99573	0.574035	0.0024	0.0423374	0.000945888	98.1497	17.1437	54937.3	36288	76.7378	0.0628063	4.08609e+10	9.58164e+08	6.91282e+10	0.0456346	5.96983e+08	0.00863589	1.48541e+09	0.0214878	53.92	1.69179	2.83873e+08	10.914	184749	8.38184e+06	184.749	0.911561	9506838528	0
16	2017	2015	1	1	2	23.4447	0.502777	0.020749	0.05932	0.283383	-0.0264881	0.107219	0.122338	-0.862475	2.19722	0.3333	0	0.433563	1.77388	1	3.04452	0.448336	0.0011	0.116359	0.00489863	112.323	14.8084	48853.2	13829	50.2777	0.103404	1.52016e+10	2.81351e+09	9.50684e+09	0.0456197	7.81586e+08	0.082213	6.01794e+08	0.0633012	40.91	0.625385	1.15174e+08	10.7966	196288	8.90538e+06	196.288	-0.26141	10009483264	0
16	2018	2015	1	1	3	23.496	0.584406	0.067707	0.14869	0.641555	0.00280336	0.123994	0.119958	0.052872	2.19722	0.3333	0	0.436701	1.38523	1	3.09104	0.480599	0.0152	0.0605736	0.00399846	121.894	14.8427	51562.1	13846	58.4406	0.198575	1.60022e+10	2.95877e+09	1.00095e+10	0.0437633	1.32061e+09	0.131936	7.4947e+08	0.074876	40.75	0.625506	8.8505e+07	10.8506	207221	9.4014e+06	207.221	-0.566481	10843784192	0
16	2019	2015	1	1	4	23.7992	0.600809	0.060487	0.145105	0.562591	0.00503693	0.168063	0.128356	0.083351	2.19722	0.3333	0	0.463017	2.44883	1	3.13549	0.551498	0.0132	0.0541713	0.00419163	124.404	14.8234	52644.8	13571	60.0809	0.156088	2.16707e+10	3.92216e+09	1.08438e+10	0.0379124	1.35028e+09	0.124521	9.66756e+08	0.089153	40.59	0.500389	5.27136e+08	10.8713	222396	1.00898e+07	222.396	-0.334122	14446088192	0
16	2020	2015	1	1	5	24.0386	0.660481	0.039617	0.108301	0.587228	0.00607496	0.203594	0.105328	0.3322	2.19722	0.3333	0	0.452918	2.6801	1	3.17805	0.521704	0.0054	0.0503933	0.00402771	133.935	15.0764	51395.7	15410	66.0481	0.111698	2.75303e+10	4.2288e+09	1.44461e+10	0.0343443	1.04404e+09	0.0722717	1.11647e+09	0.0772854	41.51	0.524735	5.15298e+08	10.8473	229238	1.04003e+07	229.238	0.0670726	17790433280	0
16	2021	2015	1	1	6	24.211	0.670954	0.022659	0.067874	0.590642	-0.00883101	0.220015	0.121355	0.231505	2.19722	0.3333	0	0.45311	1.94279	1	3.21888	0.472678	0.0095	0.0605764	0.00586868	157.454	15.185	55303.5	16838	67.0954	0.0685924	3.27107e+10	5592178046	1.77904e+10	0.029725	7.38283e+08	0.0414989	1.3833e+09	0.0777554	41.34	0.543871	4.09257e+08	10.9206	265473	1.20442e+07	265.473	0.627901	14027335680	0
16	2022	2015	1	1	7	24.2458	0.561631	0.006797	0.01767	0.421354	-0.0118577	0.205234	0.125769	-0.211524	2.19722	0.3333	0	0.456267	1.51999	1	3.2581	0.509051	0.0086	0.0672022	0.00863109	164.456	14.9095	53380.7	15905	56.1631	0.0170615	3.38715e+10	6.2276e+09	1.40273e+10	0.031375	2.53332e+08	0.0180599	1.50131e+09	0.107027	39.35	0.414134	1.67902e+08	10.8852	277004	1.25674e+07	277.004	1.77939
17	2012	2015	1	0	-3	21.4122	0.509238	0.028659	0.057634	0.844745	0.0409053	0.202731	0.16821	0.291311	2.30259	0.4	0	0.577426	1.32348	1	2.77259	0.578081	0.104	0.0763997	0.0203267	54.2891	13.6512	44553.3	1776	50.9238	0.0630966	1.99167e+09	6.31638e+08	1.61009e+09	0.0486769	61672926	0.0383041			49.14	0.80841	1118088	10.7045	137731	6.24869e+06	137.731		1571950336
17	2013	2015	1	0	-2	21.5357	0.482769	0.030341	0.060104	0.740589	0.0063912	0.18328	0.188218	-0.023686	2.19722	0.3333	0	0.551373	1.61967	1	2.83321	0.594009	0.0664	0.0774253	0.0184706	59.8406	13.5668	43350.3	1945	48.2769	0.0617317	2.25347e+09	7.39895e+08	1.57195e+09	0.0413215	7.19522e+07	0.0457726			45.33	0.69757	2653669	10.6771	151394	6.86856e+06	151.394
17	2015	2015	1	1	0	22.1007	0.64449	-0.086712	-0.213387	0.74544	0.0451214	0.229723	0.134115	0.280434	2.19722	0.3333	0	0.530942	2.79996	1	2.94444	0.586485	0.0347	0.0752191	0.0133531	88.8531	13.8956	45627.9	3380	64.449	-0.192494	3.96462e+09	9.58221e+08	2.4498e+09	0.0604404	-2.71313e+08	-0.110749	1.11199e+08	0.0453913	39.18	0.617916	8.08849e+06	10.7283	174143	7.90067e+06	174.143		4612418048	0
17	2016	2015	1	1	1	22.2849	0.6724	0.031458	0.09245	1.05655	0.063039	0.224278	0.122793	0.882775	2.19722	0.3333	0	0.530942	2.15434	1	2.99573	0.603793	0.0317	0.06865	0.0118828	98.1497	14.4782	46395.7	4442	67.24	0.110343	4.76645e+09	1.07463e+09	4.61242e+09	0.0456346	1.72299e+08	0.0373555	2.11099e+08	0.0457675	39.18	0.967683	2.21382e+07	10.745	184749	8.38184e+06	184.749	0.203093	5473074176	0
17	2017	2015	1	1	2	22.4902	0.688177	0.045448	0.142512	1.03076	0.0432141	0.214498	0.0982713	0.186595	2.07944	0.375	0	0.530942	1.59516	1	3.04452	0.487524	0.0228	0.0636615	0.0133266	112.323	14.6302	48265.3	4916	68.8177	0.155071	5.85309e+09	1.11848e+09	5.47307e+09	0.0456197	2.83024e+08	0.0517121	2.4304e+08	0.0444064	39.18	0.935075	2.50191e+07	10.7845	196288	8.90538e+06	196.288	-0.152307	5706000896	0
17	2018	2015	1	1	3	22.7	0.694881	0.046136	0.149733	0.872982	-0.0112386	0.217721	0.0965282	0.042559	2.19722	0.3333	0	0.530942	1.29828	1	3.09104	0.485964	0.0316	0.0185366	0.0108974	121.894	14.622	50795.6	4179	69.4881	0.155085	7.21936e+09	1.31565e+09	5.706e+09	0.0437633	3.41615e+08	0.0598695	2.30213e+08	0.0403457	39.18	0.790375	3.35037e+07	10.8356	207221	9.4014e+06	207.221	-0.394681	4328357888	0
17	2019	2015	1	1	4	22.6819	0.5931	0.051341	0.144398	0.604978	-0.035965	0.218876	0.0821956	-0.241438	2.19722	0.3333	0	0.439871	1.81836	1	3.13549	0.422886	0.0299	0.0297432	0.0163387	124.404	14.3602	50999.6	3615	59.31	0.144422	7.08978e+09	1.27854e+09	4.32836e+09	0.0379124	4.16632e+08	0.0962565	2.50828e+08	0.0579498	36.17	0.610507	3.86619e+07	10.8396	222396	1.00898e+07	222.396	-0.507438	4722428416	0
17	2020	2015	1	1	5	23.0344	0.705036	0.00679	0.019902	0.549906	0.00642022	0.219875	0.0558568	0.091044	2.07944	0.375	0	0.432154	1.43894	1	3.17805	0.446135	0.0298	0.0298556	0.0157574	133.935	14.4412	49230.1	2877	70.5036	0.0394663	1.06196e+10	1.33932e+09	4.72243e+09	0.0343443	1.23624e+08	0.0261781	2.62276e+08	0.0555385	36.1	0.44469	5.13035e+07	10.8043	229238	1.04003e+07	229.238	0.752153	4590838272	0
17	2021	2015	1	1	6	22.8424	0.697191	-0.065421	-0.219158	0.498748	-0.0694069	0.113219	0.0615799	-0.027865	2.19722	0.3333	0	0.429798	1.34768	1	3.21888	0.419181	0.0053	0.0293909	0.0201689	157.454	14.4072	52470.8	2773	69.7191	-0.238404	8.32383e+09	1.36052e+09	4.59084e+09	0.029725	-6.00904e+08	-0.130892	3.01319e+08	0.0656348	37.07	0.551529	3.20915e+07	10.868	265473	1.20442e+07	265.473		4191611136	0
17	2022	2015	1	1	7	22.7867	0.699494	0.006656	0.022063	0.517583	0.0159763	0.152235	0.145216	-0.086962	2.19722	0.3333	0	0.431266	1.43569	1	3.2581	0.41706	0	0.0389488	0.0181377	164.456	14.1678	50725.3	3059	69.9494	0.0278057	7.87302e+09	2.04647e+09	4.19161e+09	0.031375	6.57853e+07	0.0156945	3.03587e+08	0.0724273	37.32	0.532402	3.28274e+07	10.8342	277004	1.25674e+07	277.004	1.52927
18	2012	2035	0	0		25.1021	0.74628	0.016555	0.064415	0.90334	0.0491004	0.14993	0.267547	0.143154	2.07944	0.375	1	0.200197	0.980421	0	2.3979	0.311315	5.9299	0.0552747	0.0441669	54.2891	15.9433	52034	68935	74.628	0.0810633	79744793000	25731435000	69448351000	0.0486769	1640141000	0.0236167			9.8	0.870883	807134637	10.8597	27655.6	2.64788e+06	27.6556		85324087296
18	2013	2035	0	0		25.081	0.744391	0.036555	0.143549	1.08125	0.0663623	0.156031	0.260771	0.228598	2.19722	0.3333	1	0.192477	0.999027	0	2.48491	0.21303	6.2091	0.058562	0.0405004	59.8406	16.1205	51510	75233	74.4391	0.181804	78080637000	27643199000	85324086000	0.0413215	3628463000	0.0425257			9.74	1.09277	1340024480	10.8496	30399.1	2.91055e+06	30.3991		101028675584
18	2014	2035	0	0		25.2545	0.710795	0.049518	0.180814	1.18192	0.0582733	0.101458	0.218043	0.184058	2.19722	0.3333	1	0.190067	1.08394	0	2.56495	0.253886	6.9145	0.060269	0.0404584	66.2619	16.2547	52185	76320	71.0795	0.188345	92876886000	30444563000	101028675000	0.0355809	5059021000	0.0500751			8.79	1.08777	1013866154	10.8626	33287	3.18705e+06	33.287		104579481600
18	2015	2035	0	0		25.4396	0.663286	0.031569	0.100171	1.02212	0.0661634	0.080789	0.233029	0.035147	2.48491	0.3333	1	0.234105	1.09522	0	2.63906	0.371788	5.2854	0.0649553	0.0381437	88.8531	16.1993	53192.2	73537	66.3286	0.102811	111754821000	39407797000	104579482000	0.0604404	3868704000	0.036993	3765835812	0.0360093	7.18	0.935794	1111599681	10.8817	34967	3.34791e+06	34.967	-0.0269497	106473496576	0
18	2016	2035	0	0		25.7146	0.689087	0.016513	0.051275	0.822533	0.0545615	0.0871641	0.256364	0.018111	2.48491	0.3333	1	0.25099	0.972744	0	2.70805	0.398419	5.2917	0.0797601	0.026715	98.1497	16.0916	51565.9	79561	68.9087	0.0611403	147136786000	55469266000	106473500000	0.0456346	2796969000	0.0262692	4265841901	0.0400648	7.19	0.723636	1112069855	10.8506	37096.6	3.5518e+06	37.0966	0.422103	111577358336	0
18	2017	2035	0	0		25.8003	0.662227	0.02306	0.070972	0.72587	0.0574545	0.080766	0.203364	0.047936	2.48491	0.3333	1	0.270736	0.994039	0	2.77259	0.43335	4.7822	0.0847487	0.0240408	112.323	16.1389	53242.8	75059	66.2227	0.0884647	160293984000	55573958000	111577362000	0.0456197	4789740000	0.0429275	4721201060	0.0423133	7.84	0.69608	1159442050	10.8826	39413.7	3.77365e+06	39.4137	-0.0144129	113360076800	0
18	2018	2035	0	0		25.9847	0.684216	0.023029	0.07069	0.642161	0.0544011	0.103173	0.186669	0.015977	2.48491	0.3333	1	0.259813	0.875775	0	2.83321	0.363074	4.7887	0.0379288	0.0296704	121.894	16.102	55937	89750	68.4216	0.0812262	192763943000	63140893000	113360076000	0.0437633	4944380000	0.0436166	5670918950	0.0500257	7.82	0.588077	1377064570	10.932	41609	3.98384e+06	41.609	0.1371	74933084160	0
18	2019	2035	0	0		25.8283	0.612465	0.020457	0.058639	0.419079	0.0697025	0.0344443	0.275769	-0.338982	2.19722	0.4444	1	0.247847	0.980635	0	2.89037	0.29844	6.0129	0.0252904	0.0166826	124.404	15.6675	55642.5	35379	61.2465	0.0634878	164844885000	74687754000	74933086000	0.0379124	4055803000	0.0541257	5464281132	0.0729221	9.03	0.454567	1170648526	10.9267	44655.9	4.27557e+06	44.6559	0.298084	76677234688	0
18	2020	2035	0	0		26.2759	0.650817	0.023963	0.065807	0.362752	0.064745	0.0342562	0.359934	0.023276	2.30259	0.4	1	0.235926	1.03247	0	2.94444	0.284481	5.815	0.0309137	0.0108319	133.935	15.4585	52698.4	48471	65.0817	0.0636851	257908279000	138145553000	76677238000	0.0343443	5735304000	0.074798	6543368860	0.0853365	8.26	0.297304	736747146	10.8724	46029.8	4.40711e+06	46.0298	0.131811	163540566016	0
18	2021	2035	0	0		26.4557	0.612464	0.052799	0.142669	0.577228	0.106495	0.0456166	0.367888	1.13284	2.3979	0.3636	1	0.233872	0.897539	0	2.99573	0.220892	5.8169	0.0268638	0.0144417	157.454	16.0904	58601	65159	61.2464	0.146801	308733132000	189830838000	163540560000	0.029725	17564093000	0.107399	8772389079	0.0536404	8.26	0.529715	699270673	10.9785	53305.7	5.10373e+06	53.3057	-0.694247	166552780800	0
18	2022	2035	0	0		26.6094	0.632943	0.005347	0.014202	0.498105	0.0511849	0.0500037	0.367999	0.018419	2.19722	0.4444	1	0.171958	0.84755	0	3.04452	0.24436	4.7831	0.0212582	0.0112036	164.456	16.045	57446.4	69828	63.2944	0.00799955	359996232000	225122237000	166552786000	0.031375	1057051000	0.00634664	10778414851	0.0647147	6.79	0.462651	1322782937	10.9586	55621.2	5.32543e+06	55.6212	2.32206
19	2012	2035	0	0		21.0952	0.465688	0.01304	0.023509	1.19488	0.0314725	0.139003	0.360072	0.093161	2.19722	0.3333	0	0.408768	1.55739	0	2.77259	0.408489	0	0.0726991	0.0197537	29.8828	13.5194	38858	5467	46.5688	0.032624	1.45049e+09	8.77181e+08	1.65776e+09	0.0172567	2.5284e+07	0.0152519			14.75	1.1429	1.09208e+07	10.5677	27759.7	2.10228e+06	27.7597		1529898112
19	2013	2035	0	0		21.4069	0.467801	0.015846	0.029725	0.891676	-0.0354925	0.107148	0.319127	-0.077132	2.19722	0.3333	0	0.274999	1.51811	0	2.83321	0.429118	0	0.0808405	0.0118405	34.0754	13.3816	37522.1	4992	46.7801	0.0390298	1.98102e+09	1.03924e+09	1.5299e+09	0.0163541	4.11491e+07	0.0268966			7.64	0.772277	1.19072e+07	10.5327	30513.5	2.31083e+06	30.5135		1698945408
19	2014	2035	0	0		21.5286	0.487414	0.019143	0.036277	0.790999	0.00469736	0.113458	0.273039	0.110496	2.19722	0.3333	0	0.301406	2.15019	0	2.89037	0.543462	0	0.0858714	0.0126794	34.9348	13.4744	38401.9	4703	48.7414	0.0491692	2.23753e+09	1.08197e+09	1.69895e+09	0.0157352	5.63935e+07	0.0331932			11.48	0.759294	9.46293e+06	10.5559	33412.2	2.53036e+06	33.4122
19	2016	2035	0	0		21.6357	0.537108	0.018953	0.038872	0.843199	0.0314057	0.110176	0.338858	0.308429	2.19722	0.3333	0	0.326719	2.15212	0	2.99573	0.338845	0	0.0792372	0.0220184	39.0317	13.5939	41081.8	4593	53.7108	0.0577397	2.49037e+09	1.26394e+09	2.03368e+09	0.0138246	6.65608e+07	0.0327292	3.54129e+07	0.0174132	11.48	0.816618	7.50327e+07	10.6233	37236.2	2.81995e+06	37.2362	-0.631039	2578105344	0
19	2017	2035	0	0		21.7413	0.559038	0.024856	0.055071	0.980624	0.0189308	0.145346	0.289089	0.267702	2.19722	0.3333	0	0.297248	1.45775	0	3.04452	0.320801	0.3221	0.0691586	0.00912153	44.7148	13.8225	44042.4	4571	55.9038	0.079221	2.76771e+09	1.29234e+09	2.57811e+09	0.0128049	9.66858e+07	0.0375027	6.3273e+07	0.0245424	11.3	0.931492	1.68003e+07	10.6929	39562	2.99609e+06	39.562	-0.424008	3013395456	0
19	2018	2035	0	0		21.8245	0.570549	0.021022	0.048329	1.04347	0.0776571	0.153255	0.252264	0.168841	2.19722	0.3333	0	0.321633	1.11159	0	3.09104	0.339893	0	0.0462516	0.0162515	53.4798	13.9699	45981.6	4758	57.0549	0.0720666	3.008e+09	1.31541e+09	3.0134e+09	0.013698	9.30947e+07	0.0308936	8.79013e+07	0.0291702	11.3	1.00179	2.32699e+07	10.736	41765.6	3.16297e+06	41.7656	-0.057403	3238064384	0
19	2019	2035	0	0		21.9929	0.627174	0.024548	0.06156	0.986071	0.0186013	0.136759	0.201525	0.074557	2.07944	0.375	0	0.307497	1.20669	0	3.13549	0.3267	0	0.0452443	0.0112189	59.1422	14.0395	47219.6	4668	62.7174	0.090379	3.55961e+09	1.33549e+09	3.23806e+09	0.015814	1.19944e+08	0.0370417	8.84523e+07	0.0273164	11.48	0.909667	3.90968e+07	10.7626	44823.9	3.39459e+06	44.8239	-0.304558	3321182464	0
19	2020	2035	0	0		22.0142	0.601789	0.028377	0.073581	0.923086	0.0805106	0.144973	0.185682	0.025669	2.19722	0.3333	0	0.326719	1.35702	0	3.17805	0.3267	0	0.0410632	0.0127169	59.7874	14.061	52999.6	4556	60.1789	0.0953828	3.63621e+09	1.35599e+09	3.32118e+09	0.0146402	1.38112e+08	0.0415852	9.25768e+07	0.0278747	11.48	0.913364	33988801	10.8781	46203	3.49903e+06	46.203	-0.400027	3501668864	0
19	2021	2035	0	0		22.0626	0.591833	0.029378	0.072842	0.939725	0.0623326	0.149235	0.184683	0.054344	2.19722	0.3333	0	0.313905	1.57139	0	3.21888	0.364583	0	0.0422423	0.00930101	65.8082	14.095	71644.1	4538	59.1833	0.0961234	3.81633e+09	1.43501e+09	3.50167e+09	0.0143418	1.49731e+08	0.04276	9.41573e+07	0.0268893	11.48	0.917549	3.80047e+07	11.0449	53506.2	4.05211e+06	53.5062	-0.463876	4004020480	0
19	2022	2035	0	0		22.2205	0.607369	0.035398	0.085613	0.938996	0.0984486	0.156436	0.218538	0.143461	2.19722	0.3333	0	0.285996	1.57773	0	3.2581	0.303894	1.5627	0.0416576	0.0107548	69.2674	14.1521	56520.6	4654	60.7369	0.115282	4.46924e+09	1.77703e+09	4.00402e+09	0.0139715	2.02292e+08	0.0505223	8.14369e+07	0.0203388	10.79	0.895906	4.69584e+07	10.9424	55830.5	4.22813e+06	55.8305	-0.909886
20	2012	2022	1	0	-10	25.2116	0.53707	0.093786	0.196006	0.598808	0.0332712	0.131864	0.0513559	0.037748	1.94591	0.5714	1	0.466422	1.27254	0	2.63906	0.654376	0.0317	0.0402668	0.0126363	36.829	16.0903	69651.7	31707	53.707	0.215159	88934000000	6.76116e+09	4.80712e+10	0.0743852	8.85814e+09	0.184271			18.53	0.540526	2.12063e+08	11.0449	41211.1	2.92197e+06	41.2111		38541774848
20	2013	2022	1	0	-9	25.2179	0.530345	0.044276	0.094951	0.431813	0.00822865	0.0976935	0.0600516	-0.198235	1.94591	0.5714	1	0.467196	0.999509	0	2.70805	0.583525	0.2498	0.0506839	0.00640264	36.7454	15.8187	67736.1	27028	53.0345	0.107581	89497000000	7.93488e+09	3.85418e+10	0.0700793	4.52191e+09	0.117325	1.82166e+09	0.0472646	18.53	0.430649	1.10668e+08	11.0449	45299.3	3.21183e+06	45.2993	-0.909185	25851195392	0
20	2014	2022	1	0	-8	25.264	0.56006	0.006851	0.015075	0.282072	-0.0820211	0.11067	0.064707	-0.329268	1.94591	0.5714	1	0.441835	1.11401	0	2.77259	0.553274	0.2428	0.074651	0.00988137	35.7573	15.3819	66336.4	20314	56.006	0.0209346	93718000000	9.10346e+09	2.58512e+10	0.054179	8.63139e+08	0.0333887	1.2042e+09	0.046582	18.53	0.27584	3.06889e+08	11.0449	49602.8	3.51696e+06	49.6028	0.332995	20753346560	0
20	2015	2022	1	0	-7	25.2636	0.566712	0.000972	0.002227	0.221391	-0.0355782	0.150261	0.0832243	-0.1972	1.79176	0.5	1	0.44683	1.00344	0	2.83321	0.532835	0.1802	0.0819574	0.0150455	30.8734	15.0819	66611.5	19141	56.6712	0.000820028	93683000000	1.14774e+10	2.07533e+10	0.0447642	3.32863e+07	0.0016039	1.05282e+09	0.0507303	18.08	0.221527	5.25216e+08	11.0449	52106.3	3.69446e+06	52.1063	3.45408	20022515712	0
20	2016	2022	1	0	-6	25.2135	0.576009	-0.009896	-0.023081	0.218988	0.0243273	0.143257	0.0835859	-0.035215	1.94591	0.5714	1	0.446817	0.972495	0	2.89037	0.550298	0.1963	0.0866019	0.0132718	31.3271	15.0463	65640.6	15154	57.6009	-0.0268734	89101000000	1.1781e+10	2.00225e+10	0.0356887	-1.01523e+09	-0.0507042	8.98738e+08	0.0448864	18.08	0.224717	2.05537e+08	11.0449	55279.6	3.91946e+06	55.2796		23272894464	0
20	2017	2022	1	0	-5	25.1439	0.540256	0.014487	0.032832	0.270159	0.0342889	0.106866	0.0706089	0.162336	1.94591	0.5714	1	0.439388	0.967453	0	2.94444	0.524974	0.5897	0.0760012	0.0159489	38.7273	15.1153	65442	13461	54.0256	0.0324892	83112000000	1.06682e+10	2.32729e+10	0.0219608	1.24142e+09	0.053342	8.73865e+08	0.0375486	17.78	0.280018	8.0866e+07	11.0449	58732.5	4.16428e+06	58.7325	-0.351086	28696543232	0
20	2018	2022	1	0	-4	25.2608	0.585172	0.022158	0.050824	0.324979	0.0541868	0.102193	0.0581952	0.233046	1.94591	0.5714	1	0.438889	0.905477	0	2.99573	0.535375	0.429	0.0508517	0.00841305	49.6146	15.4449	66886.6	15121	58.5172	0.068086	93419000000	1.05743e+10	2.86965e+10	0.0244104	2.63852e+09	0.0919457	1.08024e+09	0.0376435	17.74	0.307181	1.34644e+08	11.0449	62003.8	4.39623e+06	62.0038	-0.893039	43307397120	0
20	2019	2022	1	0	-3	25.2458	0.570609	0.046087	0.109196	0.466864	0.0675517	0.127857	0.0630249	0.50915	1.94591	0.5714	1	0.513005	1.11422	0	3.04452	0.654302	0.4161	0.0373978	0.0116931	56.4641	15.8205	68197.9	19016	57.0609	0.127385	92031000000	1.13892e+10	4.33074e+10	0.0285305	5.0339e+09	0.116237	2.09162e+09	0.048297	17.59	0.470574	1.51386e+08	11.0449	66544.2	4.71815e+06	66.5442	-0.878257	65108942848	0
20	2020	2022	1	0	-2	25.4792	0.588158	0.070607	0.168273	0.625017	0.0638293	0.126015	0.0525411	0.503414	1.94591	0.5714	1	0.549769	1.21669	0	3.09104	0.661569	0.5026	0.0300295	0.00879462	65.5743	16.1888	67131.8	23528	58.8158	0.18072	116243000000	1.24153e+10	6.51089e+10	0.0325619	8.65174e+09	0.132881	3.50117e+09	0.053774	17.45	0.560111	1.65845e+08	11.0449	68591.5	4.86331e+06	68.5915	-0.904664	67130626048	0
20	2021	2022	1	0	-1	25.5274	0.522225	0.053598	0.120282	0.563429	0.0215109	0.110651	0.0555044	0.031051	1.94591	0.5714	1	0.478759	1.02619	0	3.13549	0.574045	0.4195	0.0249288	0.0101934	75.056	16.1893	69469.8	26036	52.2225	0.125664	121982000000	1.33504e+10	6.71306e+10	0.027962	7.32366e+09	0.109096	4.22971e+09	0.0630072	18.2	0.550332	2.57723e+08	11.0449	79433.6	5.63204e+06	79.4336	-0.548977	41631498240	0
20	2022	2022	1	1	0	25.5399	0.53886	0.019421	0.041374	0.339058	0.0196242	0.114952	0.0843238	-0.379843	1.94591	0.5714	1	0.476793	0.935609	0	3.17805	0.558247	0.4195	0.0378109	0.00554369	75.8323	15.6156	67797.6	25283	53.886	0.0433764	123517000000	1.75216e+10	4.16315e+10	0.0217707	2.47066e+09	0.0593459	3443702400	0.0827187	18.19	0.337051	7.15556e+08	11.0449	82884.1	5.87669e+06	82.8841	0.332062
21	2012	2021	1	0	-9	21.9994	0.247966	0.045176	0.060756	0.24778	0.136162	0.141071	0.0735977	-0.183939	2.19722	0.4444	0	0.388652	1.29864	0	2.70805	0.407486	0	0.0883339	0.00086198	17.0634	13.019	32697.2	625	24.7966	0.0781547	3.58278e+09	6.94979e+08	8.75325e+08	0.152001	2.10578e+08	0.240571			36.69	0.244314	1030000	10.3951	47676.4	2.57511e+06	47.6764		1027001024
21	2013	2021	1	0	-8	22.0226	0.191626	0.091209	0.116856	0.283331	0.0440524	0.0831596	0.0693595	0.17328	2.07944	0.375	0	0.383435	1.26145	0	2.77259	0.378653	0	0.0989972	0.0865559	18.0251	13.1498	33762.8	600	19.1626	0.150786	3.66671e+09	7.0046e+08	1.027e+09	0.145023	4.46941e+08	0.43519			36.69	0.280088	1160000	10.4271	52405.9	2.83056e+06	52.4059		785480576
21	2014	2021	1	0	-7	22.1063	0.215455	0.058728	0.073783	0.205258	-0.0313402	0.136816	0.0593536	-0.235171	1.94591	0.4286	1	0.379133	1.77687	0	2.83321	0.376301	0	0.102365	0.0568274	17.4325	12.8823	33830.8	613	21.5455	0.099245	3.9869e+09	7.18067e+08	7.85481e+08	0.150024	3.10428e+08	0.395208			36.69	0.197015	5946100	10.4292	57384.5	3.09947e+06	57.3845		694065920
21	2015	2021	1	0	-6	22.2066	0.264025	0.039757	0.052377	0.165319	0.0503356	0.116576	0.0591537	-0.116615	1.94591	0.4286	1	0.388351	2.04125	0	2.89037	0.390097	0	0.109866	0.0231229	15.9515	12.7585	36312	627	26.4526	0.0780785	4.39733e+09	7.56582e+08	6.94066e+08	0.151248	2.52515e+08	0.363821			37.45	0.157838	1020000	10.4999	60280.7	3.2559e+06	60.2807		793110208
21	2016	2021	1	0	-5	22.3262	0.302185	0.031402	0.043873	0.169191	0.172226	0.11064	0.127284	0.143005	1.94591	0.4286	1	0.385178	1.61416	0	2.94444	0.38719	0	0.125508	0.001256	20.2269	12.7395	35314.6	655	30.2185	0.0607835	4.96776e+09	1.15806e+09	7.9311e+08	0.145708	2.10711e+08	0.265676			26.51	0.159652	2.08609e+06	10.4721	63951.9	3.45419e+06	63.9519		1112023552
21	2017	2021	1	0	-4	22.2083	0.186972	0.048601	0.064626	0.237027	0.108376	0.135277	0.0869842	0.402105	1.79176	0.5	1	0.383381	1.65206	0	2.99573	0.380072	0	0.0862795	0.000820408	29.178	13.2343	36846.5	573	18.6972	0.0684579	4.41533e+09	7.75966e+08	1.11202e+09	0.167727	2.45749e+08	0.220993			26.51	0.251855	6023280	10.5145	67946.5	3.66995e+06	67.9465		18440216576
21	2018	2021	1	0	-3	23.8083	0.407513	0.047875	0.086577	1.04278	0.0634654	0.140932	0.384662	15.5826	1.94591	0.4286	1	0.81356	1.12501	0	3.04452	0.821483	0	0.00756254	0.001461	38.0486	14.9584	41975.8	13118	40.7513	0.0857615	2.18692e+10	1.19891e+10	1.84402e+10	0.156767	1.11123e+09	0.0602613	7.03715e+08	0.038162	68.71	0.843203	6.2009e+07	10.6449	71731	3.87436e+06	71.731	-0.456851	24887769088	0
21	2019	2021	1	0	-2	24.2798	0.563384	0.049856	0.104024	0.769647	0.148824	0.0815732	0.381094	0.349646	1.94591	0.4286	1	0.814173	1.04806	0	3.09104	0.824504	0	0.0102985	0.00307037	36.9134	15.0891	42082.2	15931	56.3384	0.124568	3.50423e+10	1.88181e+10	2.48878e+10	0.148177	1.90588e+09	0.0765791	7.49164e+08	0.0301017	68.71	0.710222	6.88827e+07	10.6474	76983.7	4.15807e+06	76.9837	-0.933744	22777004032	0
21	2020	2021	1	0	-1	24.8653	0.64172	0.006384	0.016526	0.464951	0.0327542	0.0433576	0.218857	-0.084811	1.94591	0.4286	1	0.759428	1.0903	0	3.13549	0.870544	0	0.0113929	0.000599963	40.3045	14.9656	41060.9	18597	64.172	0.0197001	6.29336e+10	2.03605e+10	2.2777e+10	0.181169	4.44195e+08	0.0195019	5.78573e+08	0.0254016	57.26	0.361921	1.19601e+08	10.6228	79352.2	4.286e+06	79.3522	0.264302	51722178560	0
21	2021	2021	1	1	0	25.6061	0.777216	0.04724	0.170809	0.480388	0.0404061	0.0461051	0.236258	1.27081	1.94591	0.4286	1	0.758387	1.17394	0	3.17805	0.862642	0	0.0124175	0.000703211	55.6323	15.5149	44002.6	24458	77.7216	0.206023	1.32003e+11	4.23374e+10	5.17222e+10	0.174861	6.05873e+09	0.11714	1.42917e+09	0.0276317	57.25	0.391827	8.67427e+07	10.692	91895.2	4.96347e+06	91.8952	-1.4444	63822315520	0
21	2022	2021	1	1	1	25.8383	0.785613	0.003635	0.016661	0.427533	0.00835231	0.105296	0.239947	0.233945	1.94591	0.4286	1	0.707143	1.24012	0	3.21888	0.810219	0	0.0102187	0.0049223	64.2463	15.6309	44252.3	27441	78.5616	0.0125092	1.66512e+11	5.33481e+10	6.38223e+10	0.195614	4.46546e+08	0.0069967	1.60024e+09	0.0250734	41.87	0.38329	1.13128e+08	10.6977	95887	5.17908e+06	95.887	1.27637
22	2013	2021	1	0	-8	25.2974	0.596883	0.089857	0.229701	1.31009	0.103709	0.156765	0.201887		2.63906	0.3571	1	0.484782	1.1899	0	2.63906	0.692985	7.7092	0.0556599	0.010577	72.222	16.4298	53201.3	109085	59.6883	0.256183	96946024770	29654346420	120975003140	0.0569374	10011772000	0.082759			35.49	1.24786	656458320	10.8819	45341.5	3.44452e+06	45.3415		141668171776
22	2014	2021	1	0	-7	25.5132	0.61983	0.107222	0.274639	1.30427	0.206069	0.124863	0.162287	0.171053	2.56495	0.3846	1	0.4851	1.30935	0	2.70805	0.6168	4.8017	0.0529283	0.00981584	76.9791	16.5678	54534.6	108120	61.983	0.305931	120292088160	31323484370	141668175160	0.0565741	13990684590	0.0987567			35.49	1.1777	790500540	10.9066	49649	3.77175e+06	49.649		138441228288
22	2015	2021	1	0	-6	25.5819	0.565113	0.109376	0.267772	1.11138	0.207729	0.0810989	0.145371	-0.022778	2.48491	0.4167	1	0.49161	1.34237	0	2.77259	0.598436	3.5612	0.0537539	0.00854799	76.5332	16.5466	55038.5	93299	56.5113	0.286469	128841935000	31613598000	138441226000	0.0445912	16051354000	0.115943	5262600000	0.0380132	35.07	1.0745	1348652000	10.9158	52154.8	3.96211e+06	52.1548	-1.11517	159044042752	0
22	2016	2021	1	0	-5	25.8626	0.595683	0.105943	0.253774	1.06227	0.156477	0.0915992	0.123427	0.14882	2.30259	0.4	1	0.429033	1.63356	0	2.83321	0.512664	2.1833	0.0604913	0.00668305	87.0153	16.6353	55191.8	96418	59.5683	0.274217	170600711000	36211227000	159044041000	0.0404745	18914603000	0.118927	6045800000	0.0380134	34.75	0.932259	1330065000	10.9186	55331.1	4.20341e+06	55.3311	-1.14057	240712302592	0
22	2017	2021	1	0	-4	26.2371	0.665768	0.088898	0.245042	1.14979	0.0985165	0.118675	0.0910927	0.513495	2.30259	0.4	1	0.504881	2.09502	0	2.89037	0.587026	2.1648	0.0614021	0.0107114	105.281	17.0115	56925.2	101826	66.5768	0.263548	248106858000	40158317000	240712301000	0.0461834	21854774000	0.0907921	8500000000	0.0353119	33.71	0.970196	1332301000	10.9495	58787.2	4.46596e+06	58.7872	-0.944353	259664822272	0
22	2018	2021	1	0	-3	26.2981	0.649397	0.084604	0.246898	1.0147	0.105654	0.112419	0.0850858	0.078735	2.19722	0.3333	1	0.535439	1.56297	0	2.94444	0.619255	2.1566	0.0368615	0.0112679	116.573	17.0617	57555.7	114765	64.9397	0.278765	263701148000	42519916000	259664820000	0.0461191	25773058000	0.0992551	9810805000	0.0377826	33.2	0.984694		10.9605	62061.6	4.71471e+06	62.0616	-0.965845	278216015872	0
22	2019	2021	1	0	-2	26.4335	0.644	0.089373	0.252834	0.983692	0.127802	0.107444	0.071748	0.071443	2.07944	0.5	1	0.551481	1.96548	0	2.99573	0.629355	2.0224	0.0342588	0.00898468	123.006	17.1109	58521.1	134897	64.4	0.27842	301955419000	44117665000	278216017000	0.0441209	29929114000	0.107575	9638137000	0.0346426	31.73	0.921381		10.9772	66606.2	5.05996e+06	66.6062	-1.1331	284221243392	0
22	2020	2021	1	0	-1	26.6104	0.655263	0.083059	0.237398	0.858236	0.0820159	0.086232	0.06171	0.021585	2.07944	0.375	1	0.518629	2.53455	0	3.04452	0.647128	1.7316	0.0325948	0.00825219	127.426	17.1161	56134.3	149239	65.5263	0.253143	362832525000	47114680000	284221249000	0.0389351	31663539000	0.111405	10118667000	0.0356014	30.86	0.78334		10.9355	68655.4	5.21563e+06	68.6554	-1.14078	341233205248	0
22	2021	2021	1	1	0	26.6841	0.652464	0.077547	0.224003	0.911987	0.0904551	0.118378	0.0589073	0.20059	2.19722	0.3333	1	0.544644	1.95972	0	3.09104	0.61649	1.7517	0.0300858	0.00800128	153.131	17.2753	58730.7	165799	65.2464	0.250088	387939102000	49877675000	341233208000	0.0348027	33717544000	0.0988109	12014907000	0.0352103	31.05	0.879605		10.9807	79507.7	6.04006e+06	79.5077	-1.03187	343917527040	0
22	2022	2021	1	1	1	26.7696	0.640463	0.07356	0.207919	0.848654	0.0820197	0.108968	0.0617269	0.007867	2.19722	0.3333	1	0.572407	1.48802	0	3.13549	0.625173	1.7607	0.0336786	0.00523287	186.249	17.248	58469.8	166243	64.0464	0.230091	422550912000	54866862000	343917531000	0.0331126	34955931000	0.10164	12618506000	0.0366905	31	0.813908		10.9763	82961.4	6.30243e+06	82.9614	-1.01892
23	2012	2035	0	0		24.9178	0.526552	0.050589	0.107269	0.753379	0.0415584	0.113237	0.1738	-0.197501	2.89037	0.3333	1	0.512507	1.12011	1	2.3979	0.694306	1.8342	0.067116	0.00669637	83.9847	15.729	52117.6	40151	52.6552	0.126112	6.63204e+10	1.80023e+10	4.81654e+10	0.214781	3.95981e+09	0.0822128			24.3	0.726253	1.52893e+08	10.8613	18654	1.60979e+06	18.654		58311712768
23	2013	2035	0	0		25.0866	0.562831	0.052714	0.116167	0.805176	0.0734625	0.109183	0.167459	0.210656	2.89037	0.3333	1	0.511745	1.02264	1	2.48491	0.647415	1.719	0.0661326	0.00487096	93.1988	15.8592	52713.8	40984	56.2831	0.134259	7.85218e+10	2.12542e+10	5.83117e+10	0.21319	4.60875e+09	0.0790364	2.51738e+09	0.0431712	24.22	0.742618	1.24493e+08	10.8727	20504.5	1.76949e+06	20.5045	-0.604735	79637159936	0
23	2014	2035	0	0		25.5142	0.660711	0.058155	0.15388	0.800641	0.0927794	0.104763	0.184528	0.365715	2.89037	0.3333	1	0.502816	1.05956	1	2.56495	0.607389	1.594	0.0804306	0.00723885	99.8575	15.9973	53703	64817	66.0711	0.170501	1.20412e+11	3.29251e+10	7.96372e+10	0.208915	6.9657e+09	0.0874679	3.35573e+09	0.0421377	24.22	0.661374	1.51884e+08	10.8912	22452.4	1.93759e+06	22.4524	-0.730329	73719914496	0
23	2015	2035	0	0		25.4671	0.636761	0.01824	0.051696	0.621771	0.0589684	0.103084	0.206016	-0.074303	2.56495	0.3846	1	0.497551	0.985881	1	2.63906	0.572849	1.5465	0.0973118	0.00562159	104.635	15.8824	54493.3	65952	63.6761	0.073896	1.14873e+11	3.6599e+10	7.37199e+10	0.195013	3.08342e+09	0.0418261	3.25079e+09	0.0440966	24.23	0.641749	2.28013e+08	10.9059	23585.6	2.03538e+06	23.5856	0.0528602	93183524864	0
23	2016	2035	0	0		25.8231	0.728267	0.025703	0.083152	0.665998	0.0503104	0.0981193	0.157336	0.264021	2.56495	0.3846	1	0.49221	0.984405	1	2.70805	0.577433	1.546	0.0821141	0.00500637	119.79	16.0879	54662.8	39219	72.8267	0.104073	1.63991e+11	4.23983e+10	9.31835e+10	0.175235	4.63765e+09	0.049769	3.55967e+09	0.0382007	24.22	0.568224	2.07041e+08	10.909	25022.1	2.15934e+06	25.0221	-0.264538	151569399808	0
23	2017	2035	0	0		25.9684	0.702829	0.051976	0.18242	0.858326	0.0857334	0.104677	0.142732	0.626569	2.63906	0.3571	1	0.493993	1.02943	1	2.77259	0.616085	1.6061	0.0633478	0.00452245	134.829	16.5358	56869.7	41402	70.2829	0.186714	1.89638e+11	4.69467e+10	1.51569e+11	0.172705	1.05223e+10	0.0694221	5.64657e+09	0.037254	24.23	0.799256	1.62039e+08	10.9485	26585	2.29422e+06	26.585	-0.622446	159255838720	0
23	2018	2035	0	0		26.0476	0.696705	0.058877	0.196026	0.806533	0.108447	0.100714	0.143485	0.050712	2.70805	0.3333	1	0.516907	0.998213	1	2.83321	0.62895	1.6618	0.0393047	0.00529602	134.331	16.5672	57699	42103	69.6705	0.22259	2.05276e+11	4.92832e+10	1.59256e+11	0.173656	1.38583e+10	0.087019	6.49362e+09	0.0407748	24.23	0.775812	2.3219e+08	10.963	28065.7	2.422e+06	28.0657	-0.758063	174360887296	0
23	2019	2035	0	0		26.1906	0.705383	0.053865	0.180363	0.788771	0.10064	0.104368	0.111128	0.094848	2.70805	0.3333	1	0.530426	1.127	1	2.89037	0.659155	1.6757	0.0395742	0.002878	129.516	16.6718	58767.3	43822	70.5383	0.205686	2.36832e+11	4.71748e+10	1.74361e+11	0.153212	1.43517e+10	0.08231	7.34701e+09	0.0421368	24.43	0.736223	3.18138e+08	10.9814	30120.9	2.59936e+06	30.1209	-0.669572	197491097600	0
23	2020	2035	0	0		26.3245	0.702924	0.044426	0.150123	0.778165	0.0846838	0.115332	0.117166	0.132657	2.70805	0.3333	1	0.582342	1.0886	1	2.94444	0.664456	1.5836	0.0390394	0.00520723	129.73	16.7379	56824.1	45361	70.2924	0.157667	2.7075e+11	5.53401e+10	1.97491e+11	0.122217	1.26817e+10	0.0642139	8.29409e+09	0.0419973	24.43	0.729422	3.27215e+08	10.9477	31047.6	2.67933e+06	31.0476	-0.424616	203547705344	0
23	2021	2035	0	0		26.3474	0.628357	0.042189	0.125905	0.742731	0.0529069	0.114008	0.119801	0.030668	2.70805	0.3333	1	0.485765	1.11104	1	2.99573	0.544307	1.3779	0.0395779	0.00386663	139.494	16.7409	59199.4	42953	62.8357	0.136505	2.77044e+11	6.01036e+10	2.03548e+11	0.11572	1.40548e+10	0.0690491	8.56871e+09	0.0420968	22.22	0.734711	4.15124e+08	10.9887	35955.3	3.10285e+06	35.9553	-0.494846	175157542912	0
23	2022	2035	0	0		26.4057	0.645478	0.019351	0.054218	0.596461	-0.00800058	0.113646	0.129039	-0.139477	2.70805	0.3333	1	0.485892	0.969911	1	3.04452	0.546437	1.2377	0.0462001	0.00429341	141.913	16.5221	59540.3	46442	64.5479	0.0584493	2.93666e+11	7.21842e+10	1.75158e+11	0.110128	6.08521e+09	0.0347413	8.8509e+09	0.0505311	22.22	0.596451	7.21486e+08	10.9944	37517.1	3.23763e+06	37.5171	0.374658
24	2012	2035	0	0		22.6585	0.539772	0.081379	0.185096	0.944734	0.0718601	0.212959	0.150539	0.515668	2.19722	0.3333	0	0.374092	1.6212	1	2.99573	0.553831	0.055	0.0984101	0.01402	63.4616	14.6895	47774.1	5479	53.9772	0.210933	6.92557e+09	1.57022e+09	6.61181e+09	0.0604788	6.72314e+08	0.101684			19.38	0.954695	4683370	10.7743	80756.9	1.95013e+06	80.7569		7154625536
24	2013	2035	0	0		22.8384	0.539619	0.101229	0.219914	0.940378	0.0979266	0.216455	0.12098	0.082098	2.07944	0.375	0	0.319855	2.11494	1	3.04452	0.66049	0.05	0.0806583	0.0139964	72.222	14.7596	47793	5169	53.9619	0.232239	8.29092e+09	1.62574e+09	7.15463e+09	0.0569374	8.86453e+08	0.123899	3.03256e+08	0.042386	19.38	0.862947	7.10102e+06	10.7747	88768.1	2.14358e+06	88.7681	-1.07265	8359193600	0
24	2014	2035	0	0		23.1021	0.422345	0.12175	0.234769	0.789387	-0.0193018	0.17202	0.0953599	0.168362	2.19722	0.3333	0	0.44645	1.77771	1	3.09104	0.507624	0.0174	0.0939754	0.0152073	76.9791	14.8793	48976.6	5990	42.2345	0.223842	1.07922e+10	1.77692e+09	8.35919e+09	0.0565741	1.39547e+09	0.166938	4.30095e+08	0.0514517	41.02	0.774559	3.23726e+06	10.7991	97201	2.34722e+06	97.201	-1.17698	7346300416	0
24	2015	2035	0	0		23.248	0.449712	0.069233	0.122978	0.631138	0.0403054	0.144969	0.0794263	-0.121171	2.19722	0.3333	0	0.49172	1.74499	1	3.13549	0.563357	0.0244	0.0768254	0.012077	76.5332	14.7373	49020.3	5919	44.9712	0.135312	1.24873e+10	1.83811e+09	7.3463e+09	0.0445912	9.29816e+08	0.126569	3.97033e+08	0.0540454	40.95	0.5883	4.41863e+07	10.8	102107	2.46569e+06	102.107	-0.850967	9607009280	0
24	2016	2035	0	0		23.3836	0.472021	0.070217	0.130422	0.717258	0.0871988	0.134582	0.0722318	0.307734	2.19722	0.3333	0	0.498353	1.54982	1	3.17805	0.619698	0.0185	0.0641211	0.00945635	87.0153	14.9818	49705.9	5890	47.2021	0.143737	1.43008e+10	1.97827e+09	9.60701e+09	0.0404745	1.08529e+09	0.112969	4.60414e+08	0.0479248	41.28	0.67178	4.71534e+07	10.8139	108325	2.61586e+06	108.325	-0.857478	10330721280	0
24	2017	2035	0	0		23.4517	0.469273	0.046052	0.086989	0.697796	-0.0022825	0.114269	0.0782584	0.075332	2.19722	0.3333	0	0.489243	1.338	1	3.21888	0.552878	0.0172	0.0671274	0.00751986	105.281	15.0099	50227.2	5662	46.9273	0.0975706	1.53087e+10	2.2345e+09	1.03307e+10	0.0461834	7.92737e+08	0.0767359	4.90576e+08	0.0474871	41.28	0.674826	1.31773e+07	10.8243	115092	2.77925e+06	115.092	-0.479911	8216558592	0
24	2018	2035	0	0		23.4027	0.426969	0.018317	0.033222	0.549867	0.0317791	0.118218	0.0840533	-0.204648	2.19722	0.3333	0	0.479739	1.04191	1	3.2581	0.550512	0.0076	0.0497438	0.00950652	116.573	14.7609	49794.5	5422	42.6969	0.038888	1.45769e+10	2.38932e+09	8.21656e+09	0.0461191	3.24832e+08	0.0395339	5.08739e+08	0.0619163	41.28	0.563669	3.79722e+07	10.8157	121502	2.93405e+06	121.502	0.448626	10156083200	0
24	2019	2035	0	0		23.4373	0.42498	0.033335	0.05807	0.684683	0.00503863	0.129369	0.0864789	0.236051	2.19722	0.3333	0	0.501189	1.14465	1	3.29584	0.569649	0.0076	0.042753	0.00913383	123.006	14.9484	51124.8	5383	42.498	0.0644153	1.50896e+10	2.56735e+09	1.01561e+10	0.0441209	5.58921e+08	0.0550331	5.36419e+08	0.0528175	43.26	0.67305	6.49169e+07	10.842	130399	3.1489e+06	130.399	-0.0410923	11191201792	0
24	2020	2035	0	0		23.545	0.452629	0.048904	0.088434	0.681877	0.0466179	0.146682	0.0950626	0.101921	2.19722	0.3333	0	0.543278	1.32018	1	3.3322	0.600534	0.0076	0.0428443	0.00598393	127.426	14.9775	49120.5	5547	45.2629	0.0986504	1.68061e+10	3.09909e+09	1.11912e+10	0.0389351	9.07504e+08	0.0810908	5.32657e+08	0.047596	43.26	0.665899	4.625e+07	10.8021	134411	3.24578e+06	134.411	-0.532821	11990696960	0
24	2021	2035	0	0		23.595	0.425149	0.049726	0.088566	0.695629	0.0738249	0.15477	0.0860563	0.07144	2.19722	0.3333	0	0.442885	1.91461	1	3.3673	0.571786	0.0023	0.0391963	0.00626085	153.131	15.0424	51139.5	5458	42.5149	0.0946476	1.76682e+10	3.13217e+09	1.19907e+10	0.0348027	9.61299e+08	0.0801704	6.16688e+08	0.0514306	38.47	0.678658	3.41554e+07	10.8423	155657	3.75883e+06	155.657	-0.443922	14917449728	0
24	2022	2035	0	0		23.6654	0.424663	0.052941	0.092055	0.814617	0.0913426	0.14794	0.0856935	0.244085	2.19722	0.3333	0	0.4546	1.48689	1	3.4012	0.581236	0.0023	0.0345404	0.00630988	186.249	15.2359	51648.9	5652	42.4663	0.099494	1.89562e+10	3.33722e+09	1.49174e+10	0.0331126	1.0851e+09	0.0727404	6.8831e+08	0.0461413	38.31	0.786943	2.21449e+07	10.8522	162419	3.92211e+06	162.419	-0.455189
25	2012	2035	0	0		24.4491	0.677956	0.003468	0.010404	0.367265	0.0230358	0.0519236	0.580536	-0.070881	2.19722	0.3333	0	0.654021	1.11336	1	2.94444	0.782703	0.0051	0.130712	0.0120526	19.626	14.383	48655	18066	67.7956	0.0170072	4.1504e+10	3.01118e+10	1.46133e+10	0.0764328	2.2732e+08	0.0155556			38.63	0.352094	4.02046e+07	10.7925	28608.2	3.41029e+06	28.6082		15710734336
25	2013	2035	0	0		24.4867	0.677456	0.004698	0.014577	0.37142	0.0281982	0.0471504	0.607138	0.075095	2.19722	0.3333	0	0.670829	0.948378	1	2.99573	0.745737	0.0051	0.125784	0.00949211	23.6328	14.4107	48471.9	18064	67.7456	0.0319708	4.30942e+10	3.41392e+10	1.57107e+10	0.0746125	4.44387e+08	0.0282856			38.63	0.364567	9.84443e+07	10.7888	31446.1	3.7486e+06	31.4461		15664735232
25	2014	2035	0	0		24.5087	0.694987	-0.006368	-0.020301	0.359495	0.0511522	0.0476086	0.578374	-0.002928	2.19722	0.3333	0	0.721887	1.08526	1	3.04452	0.813757	0.0051	0.138014	0.00893841	24.5518	14.3923	48439.3	19061	69.4987	-0.0133329	4.40543e+10	3.55032e+10	1.56647e+10	0.0689712	-1.79156e+08	-0.0114369	6530000	0.00041686	38.63	0.355578	6.27708e+07	10.7881	34433.5	4.10471e+06	34.4335		11108247552	0
25	2015	2035	0	0		24.4437	0.725468	-0.050397	-0.173624	0.260343	0.0222205	0.0370597	0.596001	-0.290875	2.07944	0.375	0	0.655043	1.08125	1	3.09104	0.725197	0.0051	0.207066	0.0155419	21.9653	14.0424	47897	16477	72.5467	-0.15315	4.12812e+10	3.66739e+10	1.11082e+10	0.0651414	-1735655663	-0.156249	6.10056e+06	0.000549192	37.48	0.269087	1.03421e+08	10.7768	36171.4	4.31188e+06	36.1714		12335155200	0
25	2016	2035	0	0		24.4485	0.730765	-0.00057	-0.002102	0.297281	0.0648816	0.0373407	0.562319	0.11045	2.19722	0.3333	0	0.630377	1.11732	1	3.13549	0.744778	0.002	0.135721	0.0442596	24.3051	14.1453	48419.4	14536	73.0765	0.017805	4.148e+10	3.67489e+10	1.23352e+10	0.0621311	1.98844e+08	0.0161201	6.4874e+06	0.000525928	30	0.297376	1.44095e+08	10.7877	38374.3	4.57449e+06	38.3743	-3.42266
25	2018	2035	0	0		24.8503	0.615594	0.042734	0.117824	0.515025	0.105343	0.0325962	0.451912	1.0176	2.19722	0.3333	0	0.443863	0.884719	1	3.21888	0.493636	0.002	0.115155	0.0130705	41.3695	14.9404	50741.9	20141	61.5594	0.143345	6.19933e+10	4.93394e+10	3.08486e+10	0.0797032	3.416e+09	0.110735	4.49509e+07	0.00145714	30	0.497611	7.43186e+07	10.8345	43042.2	5.13093e+06	43.0422	-4.33066	34507030528	0
25	2019	2035	0	0		24.8298	0.525172	0.073786	0.16879	0.519133	0.135331	0.0472943	0.537034	0.118594	2.07944	0.375	0	0.422853	0.902603	1	3.2581	0.499291	0.002	0.12045	0.0116127	45.4746	14.9697	50181.3	24153	52.5172	0.216868	6.07335e+10	6.08294e+10	3.4507e+10	0.0872378	6.25402e+09	0.181239	7.18791e+07	0.00208303	30	0.568171	1.03136e+08	10.8234	46194	5.50665e+06	46.194	-4.46599	35479629824	0
25	2020	2035	0	0		24.7999	0.454608	0.086625	0.169992	0.592904	0.148068	0.0459221	0.53161	0.028186	1.94591	0.4286	0	0.431077	0.778126	1	3.29584	0.478005	0	0.107966	0.00819834	48.7792	14.9933	48905.7	23442	45.4608	0.210042	5.89473e+10	6.19227e+10	3.54796e+10	0.0929929	6.75273e+09	0.190327	9.71944e+07	0.00273944	30	0.601887	1.54523e+08	10.7977	47615.3	5.67607e+06	47.6153	-4.24099	36337569792	0
25	2021	2035	0	0		24.8231	0.440104	0.070119	0.12686	0.609293	0.102957	0.0528429	0.536246	0.024181	2.19722	0.3333	0	0.713991	0.961054	1	3.3322	0.712375	0.0001	0.109749	0.00850098	60.9427	14.999	50557.4	22893	44.0104	0.157205	6.03304e+10	6.52384e+10	3.63376e+10	0.0817254	5.3102e+09	0.146135	9.96812e+07	0.0027432	47.53	0.602309	1.25381e+08	10.8309	55141.7	6.57327e+06	55.1417	-3.97541	34543644672	0
25	2022	2035	0	0		24.8507	0.474307	0.022998	0.042388	0.564672	0.0365891	0.0690974	0.523363	-0.049368	2.19722	0.3333	0	0.666027	0.899332	1	3.3673	0.719239	0.0001	0.117235	0.00615821	56.7352	14.9286	50947.3	22385	47.4307	0.0558774	6.20189e+10	6.88091e+10	3.45436e+10	0.06122	1.82176e+09	0.0527381	1.12928e+08	0.00326914	44.34	0.556986	1.58005e+08	10.8386	57537	6.8588e+06	57.537	-2.78081
26	2018	2020	1	0	-2	20.999	0.529828	0.056813	0.129023	0.651857	0.0885235	0.295889	0.313491	0.254553	1.79176	0.3333	0	0.547223	5.61199	0	3.2581	0.557007	0.0019	0.1821	0.0211979	53.4798	13.045	42937.1	1063	52.9828	0.157534	1.31756e+09	6.29124e+08	8.59843e+08	0.013698	9.75888e+07	0.113496	2.85884e+07	0.0332484	27.49	0.652604	4.54343e+06	10.6675	161149	5.10889e+06	161.149	-1.22776	915656576	0
26	2019	2020	1	0	-1	20.9636	0.369631	0.121823	0.221815	0.706726	0.150076	0.318214	0.298527	0.064911	1.94591	0.4286	0	0.540837	7.26607	0	3.29584	0.602805	0.0019	0.122212	0.0128383	59.1422	13.1186	44122.6	875	36.9631	0.235784	1.27164e+09	6.24637e+08	9.15657e+08	0.015814	1.89005e+08	0.206415	3.32886e+07	0.0363549	27.49	0.720058	3.63562e+06	10.6947	172949	5.483e+06	172.949	-1.73656	1049937664	0
26	2020	2020	1	1	0	21.2256	0.414924	0.124943	0.206596	0.718088	0.117898	0.26731	0.21193	0.14665	1.94591	0.4286	0	0.517042	11.6229	0	3.3322	0.638919	0.355	0.111943	0.00348018	59.7874	13.2442	49920.9	902	41.4924	0.224626	1.65262e+09	6.44085e+08	1.04994e+09	0.0146402	2.17193e+08	0.206863	2.57498e+07	0.024525	27.31	0.635318	4.65487e+06	10.8182	178270	5.65169e+06	178.27	-2.13236	1971734272	0
26	2021	2020	1	1	1	22.6816	0.107236	0.089316	0.10735	0.449781	0.0575945	0.104259	0.104367	0.877954	2.56495	0.3846	0	0.424041	2.46743	0	3.3673	0.590317	4.0442	0.0962233	0.00180971	65.8082	13.5557	68902.9	1627	10.7236	0.0723816	7.0878e+09	1.46587e+09	1.97173e+09	0.0143418	4.58011e+08	0.232288	6.34027e+07	0.0321558	18.35	0.278187	1.01597e+07	11.0449	206449	6.54504e+06	206.449	-1.97739	2405188352	0
26	2022	2020	1	1	2	22.8005	0.14046	0.077994	0.089119	0.3192	0.0656725	0.0781338	0.109451	0.219834	2.56495	0.3846	0	0.412857	2.01147	0	3.4012	0.59793	3.3757	0.0688	0.00622797	69.2674	13.6923	54684.2	2093	14.046	0.0962513	7.98232e+09	1.69881e+09	2.40519e+09	0.0139715	6.60392e+08	0.27457	98063116	0.0407715	18.36	0.301314	1.53979e+07	10.9093	215416	6.82934e+06	215.416	-1.90722
27	2012	2035	0	0		22.277	0.763796	0.038719	0.168161	1.25231	0.0591013	0.231752	0.176268	0.043495	2.19722	0.3333	0	0.395465	1.11489	1	2.94444	0.405165	0.0051	0.0649932	0.00186936	24.1391	14.5637	50385.2	5983	76.3796	0.172762	4.72912e+09	1.41888e+09	5.60143e+09	0.028683	1.92981e+08	0.0344522			29.92	1.18445	9.28085e+06	10.8275					6710000640
27	2013	2035	0	0		22.5741	0.609224	0.045731	0.140759	1.2096	0.00150007	0.191602	0.145463	0.197908	2.19722	0.3333	0	0.468406	1.08694	1	2.99573	0.532853	0.003	0.0802825	0.0065065	26.095	14.7082	50922.6	6122	60.9224	0.114777	6.36542e+09	1.562e+09	6.71e+09	0.0271562	2.85503e+08	0.0425488	2.09428e+08	0.0312113	28.81	1.05413	1.1281e+07	10.8381				-0.309873	7002905088	0
27	2014	2035	0	0		22.611	0.591573	0.044652	0.111696	1.07987	0.122724	0.140616	0.177803	0.043652	2.19722	0.3333	0	0.400131	1.24418	1	3.04452	0.392372	0.1906	0.0815826	0.00258198	27.2994	14.6803	51653.2	6679	59.1573	0.120986	6.60454e+09	1.88286e+09	7.00291e+09	0.0268953	3.26357e+08	0.046603	2.12213e+08	0.0303036	28.81	1.06032	1.09355e+07	10.8523				-0.430398	6856156672	0
27	2015	2035	0	0		22.665	0.574696	0.048857	0.117136	1.01011	0.104088	0.107345	0.191124	-0.020955	2.19722	0.3333	0	0.35527	1.28762	1	3.09104	0.40144	0.2926	0.0804891	0.00206928	26.7843	14.6105	53774.3	6685	57.4696	0.131312	6.9705e+09	2.14887e+09	6.85616e+09	0.030505	3.89287e+08	0.0567791	236739927	0.0345295	28.81	0.983596	1.75024e+07	10.8926				-0.497354	6965088768	0
27	2016	2035	0	0		22.8154	0.598875	0.052513	0.127364	0.924181	0.0241237	0.106773	0.167594	0.015888	2.19722	0.3333	0	0.377795	1.28866	1	3.13549	0.45948	0.3714	0.0700917	0.00359854	26.8481	14.6098	54968.7	6447	59.8875	0.141111	8.10249e+09	2.26524e+09	6.96509e+09	0.0271179	4.58625e+08	0.0658463	2.20898e+08	0.031715	28.81	0.859623	14752011	10.9145				-0.730534	8114110464	0
27	2017	2035	0	0		23.0237	0.602868	0.023461	0.058812	0.897544	-0.0162581	0.138187	0.138801	0.164969	2.07944	0.375	0	0.369423	1.0414	1	3.17805	0.343645	0.3061	0.0652383	0.00454708	32.039	14.7287	55105.8	6441	60.2868	0.0625706	9.9782e+09	2.4988e+09	8.11411e+09	0.0205237	2.47946e+08	0.0305574	2.66611e+08	0.0328577	28.95	0.813184	2.20835e+07	10.917				0.0725793	8910813184	0
27	2018	2035	0	0		23.0352	0.582463	0.01632	0.040059	0.887879	0.0170742	0.117162	0.155907	0.098187	2.19722	0.3333	0	0.398093	0.848913	1	3.21888	0.355157	0.2605	0.0358113	0.00360144	35.6941	14.7683	55974.9	7737	58.2463	0.0463754	1.00939e+10	2.84486e+09	8.91081e+09	0.0186522	1.95453e+08	0.0219344	2.9553e+08	0.0331654	29.98	0.882789	2.93782e+07	10.9327				0.41345	9589211136	0
27	2019	2035	0	0		23.0504	0.584174	0.009833	0.023599	0.942782	0.0763481	0.120979	0.150552	0.076132	2.19722	0.3333	0	0.390304	0.852719	1	3.2581	0.377572	0.2175	0.0366955	0.00245672	38.1652	14.8275	56384.3	7802	58.4174	0.0297758	1.02484e+10	2.95536e+09	9.58921e+09	0.0206114	1.26892e+08	0.0132328	3.17518e+08	0.033112	30.6	0.935675	3.35047e+07	10.94				0.917201	10452988928	0
27	2020	2035	0	0		23.1155	0.596269	0.017152	0.041877	0.986745	0.0511948	0.119302	0.134751	0.090078	2.07944	0.375	0	0.388146	0.919028	1	3.29584	0.360032	0.0439	0.0287648	0.00179833	44.8604	14.9125	55386.5	7788	59.6269	0.0485519	1.09384e+10	2.96647e+09	1.0453e+10	0.0240099	2.14413e+08	0.0205121	3.96296e+08	0.0379122	30.6	0.955626	3.63266e+07	10.9221				0.614258	13199062016	0
27	2021	2035	0	0		23.1856	0.606311	0.025556	0.064126	1.16441	0.136239	0.131033	0.124044	0.262707	2.19722	0.3333	0	0.378286	0.88457	1	3.3322	0.376863	0.0439	0.0270242	0.00150527	52.1938	15.1449	59139.6	7581	60.6311	0.072065	1.17325e+10	2.99145e+09	1.31991e+10	0.0199944	3.32864e+08	0.0252188	4.53887e+08	0.0343878	30.6	1.125	3.82133e+07	10.9877				0.310113	13095484416	0
27	2022	2035	0	0		23.2548	0.611478	0.034353	0.087856	1.07756	0.0705238	0.118954	0.12164	-0.007847	2.19722	0.3333	0	0.372648	0.913836	1	3.3673	0.358213	0.1518	0.0247868	0.00213957	50.8268	15.1132	59940.8	7483	61.1478	0.0943212	1.25734e+10	3.19677e+09	1.30955e+10	0.0192956	4.60763e+08	0.0351849	4.74365e+08	0.0362235	30.6	1.04152	3.67624e+07	11.0011				0.0290931
28	2012	2035	0	0		19.9271	0.607177	0.011013	0.027695	0.075669	0.0259598	0.226074	0.129299	-0.848111	2.19722	0.3333	0	0.234823	4.95358	0	2.83321	0.2203	0	0.175383	0.12003	39.3436	10.392	40061.9	96	60.7177	0.0326592	4.51035e+08	1.43101e+08	3.32533e+07	0.0227443	5.78646e+06	0.174011			21.48	0.0737266		10.5982					192608544
28	2013	2035	0	0		20.173	0.664357	0.031936	0.088529	0.374796	-0.00608832	0.0657303	0.0937969	4.79216	2.19722	0.3333	1	0.238924	3.27586	0	2.89037	0.2323	0	0.0271913	0.205679	46.0213	12.1777	46841	103	66.4357	0.0850995	5.7677e+08	1.43135e+08	1.92609e+08	0.02346	1.64743e+07	0.0855327			19.69	0.333943		10.7545					56645620
28	2014	2035	0	0		19.939	0.69855	-0.107281	-0.334692	0.109648	0.00140061	0	0.0465618	-0.705903	2.07944	0.375	0	0.232838	6.54104	0	2.94444	0.2144	0.0005	0.337266	0.454754	47.7054	11.3595	43697.2	46	69.855	-0.402552	4.56453e+08	4.9525e+07	5.66456e+07	0.018774	-5.53902e+07	-0.977836			19.69	0.1241		10.6851					119903864
28	2015	2035	0	0		19.9552	0.833984	-0.131652	-0.564581	0.26056	0.0273076	0	0.0436246	1.11674	2.07944	0.375	0	0.22	11.6188	0	2.99573	0.214562	0.0005	0.0874953	0.604858	47.2846	12.1242	47603.7	39	83.3984	-0.786638	4.63903e+08	4.96463e+07	1.19904e+08	0.0200945	-6.05832e+07	-0.505265			19.69	0.258468		10.7707
28	2017	2035	0	0		22.7703	0.156207	0.161128	0.194353	0.42014	-0.00858142	0.0515012	0.422153	0.219101	2.19722	0.3333	0	0.778397	1.83177	0	3.09104	0.694528	10.874	0.0195628	0.00142163	65.8833	13.5424	53782	1776	15.6207	0.22077	7.74462e+09	4.64682e+09	3.17318e+09	0.0177088	1.4427e+09	0.454656			43.08	0.409727	9407662	10.8927					2680568320
28	2018	2035	0	0		22.9624	0.207796	0.09926	0.121713	0.312966	0.094619	0.0432991	0.336843	-0.155242	2.19722	0.3333	0	0.779875	1.35647	0	3.13549	0.718213	10.8751	0.0234505	0.248551	74.1496	13.3586	52622.1	1710	20.7796	0.135224	9.38546e+09	4.84841e+09	2.68057e+09	0.0169539	1.00542e+09	0.375077	107256	4.00125e-05	43.08	0.285609	2.14456e+06	10.8709				-9.14569	2018557824	0
28	2019	2035	0	0		22.9896	0.180113	0.033237	0.040119	0.217645	0.0287234	0.0530218	0.392167	-0.246966	2.19722	0.3333	0	0.780136	1.16764	0	3.17805	0.69417	0.0011	0.0407141	0.133207	73.6154	13.0127	52146	1707	18.0113	0.0515231	9.64356e+09	5.8469e+09	2.01856e+09	0.0173941	4.07374e+08	0.201814	1.67692e+06	0.000830749	43.08	0.209317	4.52109e+06	10.8618				-5.49277
28	2021	2035	0	0		23.0864	0.110191	0.147894	0.164337	0.375356	0.191559	0.0438735	0.304724	0.903136	2.19722	0.3333	0	0.766338	2.61342	0	3.2581	0.721727	0.0008	0.0675402	0.00446605	96.8133	13.6106	55626.3	1548	11.0191	0.179285	1.06245e+10	5.96286e+09	3.62259e+09	0.0171466	1.69492e+09	0.467875	1.73581e+07	0.00479161	40.79	0.340965	5.62151e+06	10.9264				-4.58134	8193913344	0
28	2022	2035	0	0		23.3287	0.104367	0.4681	0.524145	0.678277	0.401175	0.0417073	0.210845	1.26189	2.19722	0.3333	0	0.670566	3.13643	0	3.29584	0.637937	0.0014	0.0407909	0.00131815	108.05	14.4445	59554.3	1575	10.4367	0.543812	1.35365e+10	5.90671e+09	8.19391e+09	0.016228	6.59301e+09	0.804623	2.05367e+07	0.00250634	25.64	0.605322	5.45872e+06	10.9947				-5.77155
29	2012	2035	0	0		23.2976	0.875378	0.002656	0.020737	0.611269	-0.0971661	0.331282	0.100156	-0.189782	2.3979	0.3636	0	0.472086	1.13116	1	2.99573	0.49243	0.001	0.0985168	0.0076029	24.1391	14.5879	50469.1	14380	87.5378	0.0393083	1.31224e+10	2.99043e+09	7.78688e+09	0.028683	6.42827e+07	0.00825526			42.35	0.593402	2.15862e+07	10.8291	88927.5	2.35018e+06	88.9275		7379062784
29	2013	2035	0	0		23.5189	0.833668	0.002329	0.01576	0.500359	-0.0820621	0.300883	0.127449	-0.052372	2.19722	0.3333	0	0.57881	1.07418	1	3.04452	0.586535	0.0011	0.091611	0.00395568	26.095	14.4374	49985.1	14252	83.3668	0.0256386	1.63726e+10	3.92688e+09	7.37906e+09	0.0271562	6.98213e+07	0.00946209			33.08	0.450695	3.38208e+07	10.8195	97749.2	2.58332e+06	97.7492		7814944256
29	2014	2035	0	0		23.7263	0.863882	0.001209	0.008081	0.427996	-0.0815591	0.289536	0.0949123	0.05907	2.19722	0.3333	0	0.317224	1.32811	1	3.09104	0.316362	0.0003	0.0798635	0.00213029	27.2994	14.5447	51175.9	14022	86.3882	0.0233039	2.01461e+10	3.42513e+09	7.81494e+09	0.0268953	6.39051e+07	0.0081773			30.09	0.387914	2.94438e+07	10.843	107035	2.82874e+06	107.035		6383900672
29	2015	2035	0	0		23.8274	0.89864	-0.030157	-0.255871	0.300874	-0.128359	0.314818	0.0821429	-0.183116	2.19722	0.3333	0	0.321249	1.73249	1	3.13549	0.319629	0.0002	0.0811046	0.00195131	26.7843	14.3355	52762.2	13070	89.864	-0.333084	2.22896e+10	3544861579	6.3839e+09	0.030505	-7.5253e+08	-0.117879	3.64386e+08	0.057079	30.12	0.286407	5.26708e+07	10.8736	112438	2.97151e+06	112.438		6243792384	0
29	2016	2035	0	0		23.934	0.966771	-0.061053	-0.9324	0.265197	-0.0780569	0.345624	0.113821	-0.021947	2.19722	0.3333	0	0.324513	1.36646	1	3.17805	0.308069	0.0002	0.100356	0.00161795	26.8481	14.2115	53470.1	12385	96.6771	-1.80884	2.47984e+10	4.72583e+09	6.24379e+09	0.0271179	-1.49053e+09	-0.238722	2.7313e+08	0.0437443	30.13	0.251782	3.33911e+07	10.8869	119285	3.15248e+06	119.285
29	2018	2035	0	0		23.7384	0.992637	-0.041341	-1.47559	0.239929	-0.00279094	0.30136	0.167716	0.197089	1.94591	0.4286	0	0.315053	1.22196	1	3.2581	0.310712	0.0003	0.0793932	0.00119278	35.6941	13.97	52949.2	8338	99.2637	-5.43276	2.03924e+10	5.23285e+09	5.01489e+09	0.0186522	-8.15723e+08	-0.16266	1.89328e+08	0.0377531	30.13	0.24592	8.2662e+07	10.8771	133795	3.53595e+06	133.795
30	2012	2015	1	0	-3	21.4468	0.755861	0.197903	0.631655	0.639567	-0.226508	0.0818336	0.0244349	6.45925	1.94591	0.4286	0	0.430237	2.65066	0	3.04452	0.435993	0.0032	0.0964825	0.00905269	54.2891	13.2353	43195.9	1896	75.5861	0.648886	2.06171e+09	2.57356e+08	7.78935e+08	0.0486769	3.26612e+08	0.419306			28.93	0.377811	2.5198e+07	10.6735	45328.5	1.52299e+06	45.3285		931900672
30	2013	2015	1	0	-2	22.9241	0.349694	0.073827	0.128433	0.16799	-0.20339	0.0330588	0.0156215	0.196378	1.94591	0.4286	0	0.52712	1.34125	0	3.09104	0.782125	0.0011	0.107585	0.00324374	59.8406	13.3113	42533.8	2531	34.9694	0.0931844	9.03298e+09	334475198	9.31901e+08	0.0413215	5.47384e+08	0.587385	4.20434e+07	0.0451158	14.4	0.103166	1.33955e+08	10.6581	49825.1	1.67408e+06	49.8251	-2.56645
30	2015	2015	1	1	0	24.0836	0.49437	0.058897	0.116667	0.196681	0.061813	0.0756279	0.239601	1.16955	1.94591	0.4286	0	0.428871	1.37842	0	3.17805	0.537254	0.019	0.0907033	0.00191668	88.8531	13.7728	45224.7	5050	49.437	0.11196	2.87986e+10	7.75404e+09	4.65021e+09	0.0604404	1.63031e+09	0.350588	9.53407e+07	0.0205024	21.64	0.161473	5.14763e+08	10.7194	57312.2	1.92563e+06	57.3122	-2.83907	6901321216	0
30	2016	2015	1	1	1	24.5697	0.507345	0.034659	0.069652	0.182514	0.0296852	0.0574243	0.191182	0.484089	1.94591	0.4286	0	0.292883	1.42553	0	3.21888	0.48393	0.0046	0.0607035	0.00397364	98.1497	14.0785	45114.9	4461	50.7345	0.0661149	4.68263e+10	1.00966e+10	6.90132e+09	0.0456346	1.52522e+09	0.221004	1.91167e+08	0.0277001	11.32	0.147381	3.56944e+08	10.717	60802.6	2.04291e+06	60.8026	-2.07675	17336365056	0
30	2017	2015	1	1	2	24.9381	0.526364	0.03287	0.06871	0.29391	0.0187014	0.0722559	0.163874	1.51204	1.79176	0.5	0	0.309885	1.22292	0	3.2581	0.427617	0.0039	0.0370365	0.0154379	112.323	14.8712	49060.5	7931	52.6364	0.0711508	6.76833e+10	1.36326e+10	1.73364e+10	0.0456197	2.2809e+09	0.131567	3.85731e+08	0.0222498	15.9	0.256139	1.01687e+08	10.8008	64600.4	2.17051e+06	64.6004	-1.77718	28211699712	0
30	2018	2015	1	1	3	25.0079	0.539472	0.032139	0.069179	0.399635	0.00534958	0.0483739	0.13275	0.627314	1.94591	0.4286	1	0.295032	0.903347	0	3.29584	0.368761	0.0039	0.0231634	0.0155146	121.894	15.3782	53422.3	8606	53.9472	0.0819138	7.25761e+10	1.2656e+10	2.82117e+10	0.0437633	2.73783e+09	0.097046	5.96044e+08	0.0211276	15.97	0.388719	1.24464e+08	10.886	68198.6	2.29141e+06	68.1986	-1.52461	17528752128	0
30	2019	2015	1	1	4	24.9392	0.534897	-0.022205	-0.047987	0.24981	-0.044461	0.0551739	0.140427	-0.378671	1.94591	0.4286	0	0.283739	0.833206	0	3.3322	0.321199	0.0025	0.03885	0.0487466	124.404	14.9308	53026.3	4986	53.4897	-0.0405535	6.77605e+10	1.25723e+10	1.75288e+10	0.0379124	-1.27807e+09	-0.0729125	1.22538e+09	0.069907	15.97	0.258687	2.832e+08	10.8786	73192.6	2.4592e+06	73.1926		7048745984	0
30	2020	2015	1	1	5	24.895	0.558631	-0.052381	-0.115504	0.106324	0.0314874	0.0350475	0.146276	-0.597875	1.94591	0.4286	0	0.267416	0.802414	0	3.3673	0.272768	0	0.113256	0.0220441	133.935	14.014	47774	4557	55.8631	-0.122028	6.48292e+10	1.28367e+10	7.04875e+09	0.0343443	-3.49165e+09	-0.495357	3.02599e+08	0.0429295	15.97	0.108728	1.46684e+08	10.7743	75444.5	2.53486e+06	75.4445		5631943168	0
30	2021	2015	1	1	6	24.8582	0.586016	-0.04496	-0.105063	0.088473	0.0210505	0.0296043	0.118115	-0.201001	1.94591	0.4286	0	0.267416	0.809699	0	3.4012	0.269835	0	0.1892	0.0308831	157.454	13.8738	50528.5	3718	58.6016	-0.118291	6.24856e+10	1.03289e+10	5.63194e+09	0.029725	-3.05996e+09	-0.543322	1.99205e+08	0.0353706	15.97	0.0901319	1.7575e+08	10.8303	87369.8	2.93554e+06	87.3698		5892598784	0
30	2022	2015	1	1	7	24.7939	0.596684	-0.029653	-0.072533	0.097333	0.00434244	0.0297725	0.142798	0.046282	1.94591	0.4286	1	0.242079	0.777458	0	3.43399	0.247867	0	0.136677	0.0330143	164.456	13.8766	49682.6	3482	59.6684	-0.0918109	5.85952e+10	1.16714e+10	5.8926e+09	0.031375	-2.16971e+09	-0.368209	1.74955e+08	0.0296906	16.25	0.100565	1.11953e+08	10.8134	91165	3.06305e+06	91.165
31	2013	2035	0	0		22.1092	0.957023	-0.115604	-1.11221	0.374535	-0.0350189	0.103475	0.341868	-0.099772	2.3979	0.3636	0	0.246955	1.21459	1	3.04452	0.2236	0.0025	0.0946082	0.00499324	18.0251	12.9017	33125.8	6724	95.7023	-2.10594	3.99861e+09	2.97558e+09	1.39498e+09	0.145023	-3.61902e+08	-0.259431			21.26	0.348867	1.1762e+07	10.4081	57010.7	2.2167e+06	57.0107		1037011136
31	2014	2035	0	0		21.9198	0.692103	-0.000481	-0.00295	0.283833	-0.0184515	0.0563711	0.473919	-0.256614	2.30259	0.4	0	0.358763	1.3587	1	3.09104	0.52653	0.0018	0.0962226	0.0279603	17.4325	12.638	33189.4	3694	69.2103	-0.000614652	3.30859e+09	2.89627e+09	1.03701e+09	0.150024	-626150	-0.000603802			11.22	0.313429	1.40164e+07	10.41	62426.7	2.42729e+06	62.4267		1036229696
31	2015	2035	0	0		21.6979	0.632747	0.000837	0.002508	0.346433	-0.0620724	0.071981	0.476318	-0.000754	2.3979	0.3636	0	0.358763	1.75571	1	3.13549	0.511439	0.0018	0.0802402	0.120459	15.9515	12.6714	36064.1	3754	63.2747	-0.000290512	2.65013e+09	2.639e+09	1.03623e+09	0.151248	-282746	-0.000272861			11.22	0.39101	9.80847e+06	10.4931	65577.4	2.5498e+06	65.5774		1394519296
31	2016	2035	0	0		22.2538	0.417175	0.006366	0.012625	0.383592	-0.0248242	0.0494492	0.333389	0.345763	2.3979	0.3636	0	0.346994	1.34904	1	3.17805	0.497451	0.0013	0.0450345	0.0383888	20.2269	12.9331	35851.3	3985	41.7175	0.00935865	4.6207e+09	2.87107e+09	1.39452e+09	0.145708	25203430	0.0180732			14.5	0.301798	4.31589e+06	10.4872	69571.2	2.70508e+06	69.5712		2197822720
31	2017	2035	0	0		22.5446	0.550183	0.015818	0.031216	0.406973	0.00512354	0.0775985	0.448746	0.576043	2.3979	0.3636	0	0.346582	1.46275	1	3.21888	0.466606	0.0013	0.0265435	0.00232081	29.178	13.2396	36861.3	4664	55.0183	0.0327296	6.18013e+09	4.26403e+09	2.19782e+09	0.167727	9.0986e+07	0.0413982			15.59	0.355627	3.98329e+06	10.5149	73916.8	2.87405e+06	73.9168		2562401792
31	2018	2035	0	0		22.689	0.591152	0.021138	0.049404	0.384734	0.0248031	0.0668793	0.41322	0.165882	2.3979	0.3636	0	0.331598	1.09751	1	3.2581	0.428776	0.0233	0.0345439	0.00402219	38.0486	13.3584	37485.9	5302	59.1152	0.0476917	7.14026e+09	4.62551e+09	2.5624e+09	0.156767	1.39225e+08	0.0543339			16.14	0.358867	2.19638e+06	10.5317	78033.9	3.03413e+06	78.0339		2690565632
31	2019	2035	0	0		22.8608	0.643893	0.012799	0.033661	0.344531	0.00883811	0.0630202	0.564322	0.050017	2.3979	0.3636	0	0.481153	1.13705	1	3.29584	0.491508	0.0206	0.0353457	0.00598997	36.9134	13.2739	37019.8	5520	64.3893	0.0313015	8.47843e+09	6.66371e+09	2.69057e+09	0.148177	9.45065e+07	0.0351251			16.25	0.317342	2.43872e+06	10.5192	83748.1	3.25631e+06	83.7481		2499714560
31	2020	2035	0	0		22.8852	0.641798	-0.02702	-0.075651	0.291228	0.0117386	0.0841205	0.521955	-0.070933	2.3979	0.3636	0	0.466372	1.07046	1	3.3322	0.454505	0.0196	0.0397599	0.0120998	40.3045	13.1967	36207.5	5406	64.1798	-0.0899799	8.68828e+09	6.72807e+09	2.49971e+09	0.181169	-2.80032e+08	-0.112026			16.25	0.287711	5.4986e+06	10.497	86324.7	3.35649e+06	86.3247
31	2022	2035	0	0		23.076	0.588122	-0.008968	-0.023731	0.380536	0.0312443	0.0433584	0.552442	0.024995	2.3979	0.3636	0	0.303333	1.55012	1	3.4012	0.364284	0.008	0.0241506	0.00557369	64.2463	13.4911	38194.5	4857	58.8122	-0.0199224	1.05142e+10	8.70666e+09	3.66964e+09	0.195614	-8.62752e+07	-0.0235105			12.94	0.349018	6.3057e+06	10.5505	104313	4.05589e+06	104.313
32	2012	2035	0	0		24.1127	0.734845	0.052242	0.197571	0.685888	0.136359	0.132651	0.422037	0.089319	2.3979	0.3636	0	0.28942	1.06167	1	3.04452	0.460846	0.0438	0.0298709	0.0174973	39.3436	14.9122	57487.9	3567	73.595	0.206145	2.9468e+10	1.81765e+10	1.93176e+10	0.0227443	1.60402e+09	0.0830342			16.85	0.655545	1.00754e+08	10.9593	33262.6	3.02986e+06	33.2626		19279980544
32	2013	2035	0	0		24.2887	0.788887	0.006167	0.026159	0.593199	0.0809431	0.108237	0.555406	-0.003701	2.30259	0.4	1	0.259404	0.949511	1	3.09104	0.277927	0.0246	0.0299134	0.00948231	46.0213	14.7118	56588	15572	78.8887	0.0427501	3.53549e+10	2.68012e+10	1.928e+10	0.02346	3.19082e+08	0.0165499			16.85	0.545327	1.09727e+08	10.9436	36562.3	3.33043e+06	36.5623		18181912576
32	2014	2035	0	0		24.3443	0.79884	0.002172	0.010545	0.499987	0.0978719	0.117001	0.506718	-0.056954	2.3979	0.3636	1	0.266797	0.979343	1	3.13549	0.31654	0.008	0.030651	0.00563001	47.7054	14.6623	56402.3	10036	79.884	0.0143726	3.73746e+10	2.7479e+10	1.81819e+10	0.018774	1.08057e+08	0.00594312			16.85	0.486478	9.82069e+07	10.9403	40035.7	3.64682e+06	40.0357		18337359872
32	2015	2035	0	0		24.4116	0.798186	0.001402	0.00696	0.474116	0.120981	0.103785	0.486999	0.00855	2.3979	0.3636	1	0.292681	0.97269	1	3.17805	0.347463	0.008	0.0287292	0.0050576	47.2846	14.6467	57507.8	9742	79.8188	0.0115282	3.99793e+10	2.94902e+10	1.83374e+10	0.0200945	9.3013e+07	0.00507232	8.16384e+07	0.00445202	17.08	0.458671	9.86552e+07	10.9597	42056.3	3.83088e+06	42.0563	-0.13044	15181929472	0
32	2016	2035	0	0		24.4065	0.828879	-0.035314	-0.189353	0.380727	0.0616925	0.093865	0.519775	-0.172077	2.3979	0.3636	1	0.312795	1.00836	1	3.21888	0.480599	0.008	0.0388543	0.00362563	49.9301	14.4431	57609	8395	82.8894	-0.196151	3.9773e+10	3.09902e+10	1.51819e+10	0.0182103	-1.33488e+09	-0.0879257	8.57203e+07	0.0056462	17.08	0.381715	1.224e+08	10.9615	44617.6	4.06418e+06	44.6176		11955441664	0
32	2017	2035	0	0		24.2061	0.951838	-0.142459	-1.23124	0.330607	0.0373549	0.0603408	0.630366	-0.212522	2.19722	0.3333	0	0.230062	1.06453	1	3.2581	0.227879	0.008	0.129948	0.00641892	65.8833	14.1676	56264.7	9871	95.199	-3.27612	3.25513e+10	3.33354e+10	1.19554e+10	0.0177088	-5.11988e+09	-0.428247	6.9403e+07	0.00580514	17.08	0.36728	1.56747e+08	10.9378	47404.5	4.31804e+06	47.4045
32	2021	2035	0	0		23.7614	0.809812	0.096976	0.782846	0.864892	0.175337	0.0756263	0.40843	0.343315	2.07944	0.375	0	0.329629	1.72673	1	3.4012	0.251735	0.006	0.0250517	0.0322027	96.8133	14.8305	60611.9	7998	80.9812	0.565409	2.08661e+10	1.83879e+10	1.85441e+10	0.0171466	2.24382e+09	0.120999	7.1064e+08	0.0383217	17.08	0.888716	7.57964e+07	11.0123	64113	5.84e+06	64.113	-1.14977	20712521728	0
32	2022	2035	0	0		23.7022	0.653785	0.13468	0.506521	1.02201	0.196332	0.0674141	0.421774	0.116936	2.70805	0.5333	0	0.307303	1.32534	1	3.43399	0.247304	0.0074	0.0221023	0.00137263	108.05	14.9301	61556.3	7943	65.3785	0.43606	1.96666e+10	1.90143e+10	2.07125e+10	0.016228	2.96908e+09	0.143347	7.35343e+08	0.0355023	17.08	1.05318	7.18407e+07	11.0277	66897.9	6.09368e+06	66.8979	-1.39567
33	2012	2035	0	0		22.3958	0.190484	0.220595	0.270619	0.639881	0.161115	0.0752639	0.0980983	0.107736	2.19722	0.3333	0	0.283498	5.15157	1	2.99573	0.612664	0.0484	0.109262	0.0367597	29.8828	14.1239	40595.4	6227	19.0484	0.288689	5.32566e+09	8.5967e+08	3.05607e+09	0.0172567	1.2446e+09	0.407253			23.14	0.57384	1.38214e+07	10.6114	21745.7	1.65284e+06	21.7457		4016304384
33	2013	2035	0	0		22.5116	0.149746	0.215776	0.259639	0.710512	0.147012	0.0921462	0.107246	0.314204	2.19722	0.3333	0	0.290589	4.47529	1	3.04452	0.542463	0.0484	0.0893084	0.0114072	34.0754	14.348	40232	5666	14.9746	0.282646	5.97972e+09	1.00365e+09	4.0163e+09	0.0163541	1.43705e+09	0.357805			23.14	0.671654	1.7047e+07	10.6024	23902.9	1.81681e+06	23.9029		4009010432
33	2014	2035	0	0		22.7328	0.192	0.204213	0.246992	0.596594	0.0880848	0.196289	0.177763	-0.001816	2.19722	0.3333	0	0.29453	3.45925	1	3.09104	0.423025	0.0543	0.0926693	0.00589031	34.9348	14.1605	40357.3	5046	19.2	0.267657	7.45993e+09	1.70641e+09	4.00901e+09	0.0157352	1.61333e+09	0.402427			23.14	0.537406	2.75128e+07	10.6056	26173.6	1.9894e+06	26.1736		5449662976
33	2015	2035	0	0		22.8761	0.177256	0.203848	0.249845	0.678285	0.113557	0.200427	0.15834	0.359354	2.19722	0.3333	0	0.305811	4.14971	1	3.13549	0.41593	0.0317	0.0776531	0.00448883	36.515	14.4511	43680.4	5117	17.7256	0.272085	8.60902e+09	1.78555e+09	5.44966e+09	0.0154743	1.92719e+09	0.353634	1.55846e+08	0.0285974	23.14	0.633018	1.35357e+07	10.6847	27494.6	2.08981e+06	27.4946	-2.51495	6317135360	0
33	2016	2035	0	0		23.0208	0.157136	0.199923	0.23985	0.680778	0.0627739	0.302944	0.142511	0.159179	2.19722	0.3333	0	0.327964	3.69757	1	3.17805	0.49896	0.0317	0.0780161	0.00650026	39.0317	14.5918	44097.6	4391	15.7136	0.261883	9.94957e+09	1.85731e+09	6.31714e+09	0.0138246	2.19618e+09	0.347655	1.68027e+08	0.0265986	23.14	0.634916	1.84754e+07	10.6942	29169.1	2.21709e+06	29.1691	-2.57035	7372340224	0
33	2017	2035	0	0		23.239	0.202369	0.183108	0.223906	0.660438	0.141999	0.291445	0.138142	0.167039	2.19722	0.3333	0	0.390784	3.38682	1	3.21888	0.503752	0.0317	0.0784112	0.0047805	44.7148	14.6792	46772.2	4817	20.2369	0.243949	1.2376e+10	2.20832e+09	7.37234e+09	0.0128049	2.40814e+09	0.326646	2.25508e+08	0.0305884	23.14	0.595695	1.66513e+07	10.7531	30991.1	2.35557e+06	30.9911	-2.36826	7338316288	0
33	2018	2035	0	0		23.353	0.183198	0.159004	0.196845	0.559195	0.0727507	0.242747	0.125022	-0.004615	2.19722	0.3333	0	0.439797	2.04788	1	3.2581	0.54588	0.0317	0.0494002	0.00382656	53.4798	14.6659	48272.4	4836	18.3198	0.215718	1.387e+10	2.23622e+09	7.33832e+09	0.013698	2.44387e+09	0.333028	2.43696e+08	0.0332088	23.14	0.52908	2.70524e+07	10.7846	32717.3	2.48677e+06	32.7173	-2.30541	2958622464	0
33	2019	2035	0	0		23.1789	0.139923	-0.0349	-0.041718	0.231834	-0.0961065	0.302194	0.185031	-0.596825	2.19722	0.3333	0	0.437728	2.12467	1	3.29584	0.578624	0.0317	0.0994337	0.00357352	59.1422	13.6874	46035.6	4952	13.9923	-0.0504046	1.16537e+10	2.75435e+09	2.95862e+09	0.015814	-5.05209e+08	-0.170758	2.05949e+08	0.0696098	23.14	0.253879	2.52677e+07	10.7372	35113	2.66887e+06	35.113		3409437184	0
33	2020	2035	0	0		23.1166	0.107124	0.003617	0.004137	0.301021	0.0731354	0.226266	0.203176	0.152373	2.19722	0.3333	0	0.454787	2.41885	1	3.3322	0.604667	0.0062	0.115364	0.00269896	59.7874	13.8049	52034.3	4509	10.7124	0.0169429	1.095e+10	2.97799e+09	3.40944e+09	0.0146402	1.65651e+08	0.048586	1.53633e+08	0.045061	23.14	0.311363	6.20572e+07	10.8597	36193.3	2.75098e+06	36.1933	-0.0753179	3848985600	0
33	2021	2035	0	0		23.1767	0.140407	0.03888	0.044397	0.340949	0.240875	0.141542	0.17735	0.128921	2.07944	0.375	0	0.430061	2.88236	1	3.3673	0.540751	0.0001	0.0969494	0.00283074	65.8082	13.9218	70763.5	4180	14.0407	0.0571332	1.1628e+10	3.01162e+09	3.84899e+09	0.0143418	5.71068e+08	0.148368	1.47749e+08	0.0383866	23.14	0.331009	2.83309e+07	11.0449	41914.3	3.18582e+06	41.9143	-1.35199	4041818368	0
33	2022	2035	0	0		23.2595	0.18055	0.064241	0.076597	0.333216	0.169805	0.0980567	0.155393	0.0501	2.07944	0.375	0	0.426751	2.28789	1	3.4012	0.582352	0.0001	0.0957866	0.00333129	69.2674	13.9656	55775.5	3703	18.055	0.0881103	1.26314e+10	3.08069e+09	4.04182e+09	0.0139715	9.12011e+08	0.225644	1.37706e+08	0.0340703	23.14	0.319982	1.81923e+07	10.9291	43735.1	3.32421e+06	43.7351	-1.89053
34	2014	2023	1	0	-9	24.612	0.581602	0.008114	0.020171	0.46471	0.0151005	0.157917	0.167667	-0.136636	2.19722	0.4444	1	0.550152	1.25828	1	3.09104	0.623244	0.0023	0.0804425	0.0100076	35.7573	15.2204	65639.9	15920	58.1602	0.0265803	4.88505e+10	1.08616e+10	2.33063e+10	0.054179	5.43274e+08	0.0233102	7.55657e+08	0.0324229	46.93	0.477094	9.32905e+07	11.0449	28799.6	2.20551e+06	28.7996	0.329972	16657828864	0
34	2015	2023	1	0	-8	24.4777	0.517557	-0.001369	-0.003054	0.363749	0.00252276	0.134591	0.141137	-0.285264	2.19722	0.4444	1	0.502361	1.22207	1	3.13549	0.551935	0.0021	0.0883381	0.0348214	30.8734	14.9498	66028.3	14559	51.7557	0.00224473	4.27079e+10	9.06564e+09	1.66578e+10	0.0447642	4.62507e+07	0.00277651	5.66366e+08	0.034	42.13	0.390041	1.65164e+08	11.0449	30253.2	2.31683e+06	30.2532	2.50516	16891230208	0
34	2016	2023	1	0	-7	24.5069	0.534267	0.004994	0.010538	0.38948	0.0510571	0.151073	0.171612	0.014011	2.07944	0.375	1	0.507872	1.07272	1	3.17805	0.569752	0.0022	0.0889515	0.0109457	31.3271	14.8955	64982.7	13461	53.4267	0.0117126	4.39771e+10	1.11498e+10	1.68912e+10	0.0356887	2.39892e+08	0.0142021	6.941e+08	0.0410923	42.6	0.384092	1.10283e+08	11.0449	32095.7	2.45793e+06	32.0957	1.06243	29131104256	0
34	2017	2023	1	0	-6	24.6307	0.516661	0.021948	0.046198	0.621483	0.0633596	0.188288	0.144508	0.724629	2.07944	0.5	0	0.489506	1.16823	1	3.21888	0.57258	0.0022	0.0743645	0.0117364	38.7273	15.43	66804.5	13620	51.6661	0.047979	4.977e+10	1.1429e+10	2.91311e+10	0.0219608	1.15417e+09	0.0396199	1.60656e+09	0.0551494	42.6	0.585314	5.71428e+07	11.0449	34100.4	2.61145e+06	34.1004	0.330714	44410007552	0
34	2018	2023	1	0	-5	24.8382	0.504644	0.037032	0.075581	0.800037	0.0540199	0.166473	0.117207	0.524488	2.07944	0.5	0	0.513576	0.926571	1	3.2581	0.640774	0.0019	0.0176252	0.00927596	49.6146	15.8318	68562.3	14318	50.4644	0.0729991	6.12499e+10	1.20638e+10	4.441e+10	0.0244104	2.21483e+09	0.0498723	2.01524e+09	0.0453782	38.11	0.725063	1.49351e+08	11.0449	35999.8	2.75691e+06	35.9998	-0.0944353	59175997440	0
34	2019	2023	1	0	-4	25.0709	0.564685	0.052625	0.113942	0.854271	0.0664444	0.135745	0.0982794	0.332492	2.19722	0.4444	0	0.549257	1.10633	1	3.29584	0.668634	0.0055	0.0149185	0.00759031	56.4641	16.0871	69346.8	14449	56.4685	0.121924	7.72917e+10	1.31873e+10	5.9176e+10	0.0285305	4.10228e+09	0.0693234	2.45634e+09	0.0415091	38.11	0.765619	1.15763e+08	11.0449	38635.9	2.95879e+06	38.6359	-0.512869	73968148480	0
34	2020	2023	1	0	-3	25.2428	0.627759	0.044304	0.110465	0.874903	0.0303843	0.142278	0.0868446	0.249969	2.19722	0.4444	0	0.541998	1.07681	1	3.3322	0.621969	0.0055	0.013852	0.00841019	65.5743	16.2817	67517	15191	62.7759	0.125719	9.17972e+10	1.42342e+10	7.39681e+10	0.0325619	4.29591e+09	0.0580778	3.752e+09	0.0507245	38.11	0.805778	1.9137e+08	11.0449	39824.6	3.04982e+06	39.8246	-0.135375	84327579648	0
34	2021	2023	1	0	-2	25.424	0.662188	0.055961	0.158319	0.835645	0.0733683	0.15294	0.0782467	0.140053	2.19722	0.4444	0	0.51622	1.08851	1	3.3673	0.566804	0.0019	0.0144782	0.00959891	75.056	16.3732	70258.6	15483	66.2188	0.169163	1.10029e+11	1.58876e+10	8.43276e+10	0.027962	6.28766e+09	0.0745623	4.45241e+09	0.052799	38.11	0.766412	3.08466e+08	11.0449	46119.6	3.5319e+06	46.1196	-0.345143	93817118720	0
34	2022	2023	1	0	-1	25.8885	0.687839	0.025102	0.079945	0.548364	0.00904072	0.20047	0.108268	0.112532	2.19722	0.3333	0	0.410228	1.01228	1	3.4012	0.591404	0.0002	0.0243516	0.0109231	75.8323	16.1881	70283.1	27457	68.7841	0.0917166	1.75086e+11	3.35823e+10	9.38171e+10	0.0217707	5.01273e+09	0.0534309	5.7505e+09	0.0612947	20.12	0.535836	3.76938e+08	11.0449	48122.9	3.68532e+06	48.1229	0.137305
35	2012	2035	0	0		24.5887	0.699418	0.001	0.003183	0.423361	0.0410026	0.092457	0.413854	0.113492	2.70805	0.3333	1	0.382173	0.885716	1	2.99573	0.409071	0.5435	0.0561818	0.0269176	9.44244	14.7131	61116.9	15775	69.9418	-0.0011251	4.77254e+10	2.84129e+10	1.97617e+10	0.114156	-1.614e+07	-0.000816731			18.9	0.41407	2.35158e+08	11.0206					20388890624
35	2013	2035	0	0		24.5845	0.691966	0.014496	0.047637	0.428125	0.0236232	0.078402	0.445724	0.031739	2.48491	0.3333	1	0.38018	0.893466	1	3.04452	0.445573	0.5578	0.058792	0.0280271	10.1914	14.7293	60887.7	12954	69.1966	0.0591796	4.75219e+10	3.02959e+10	2.03889e+10	0.102495	8.66292e+08	0.0424884			19.73	0.429042	1.74948e+08	11.0168					19101677568
35	2014	2035	0	0		24.7632	0.747491	0.008689	0.031277	0.366129	0.0173419	0.0953986	0.435478	-0.063133	2.48491	0.3333	1	0.360441	0.941878	1	3.09104	0.378319	0.5742	0.0607561	0.0312637	10.4513	14.6116	59905	12833	74.7491	0.0390999	5.6822e+10	3.50746e+10	1.91017e+10	0.0904176	5.61008e+08	0.0293696			18.11	0.336167	2.60001e+08	11.0005					20192643072
35	2015	2035	0	0		25.0795	0.778623	0.014511	0.061881	0.29963	-0.124694	0.0668395	0.310021	0.057114	2.48491	0.3333	1	0.375023	0.973996	1	3.13549	0.474474	0.5742	0.0685721	0.0188499	11.1185	14.6667	60849.6	11893	77.8623	0.147002	7.79617e+10	3.54867e+10	2.01926e+10	0.0867327	2.5371e+09	0.125645	6.49368e+08	0.0321586	15.13	0.259007	2.44717e+08	11.0162				-1.36278	22566922240	0
35	2016	2035	0	0		25.1335	0.725773	0.025244	0.101578	0.281652	0.0261656	0.0590952	0.350142	0.117581	2.30259	0.4	1	0.406317	0.955363	1	3.17805	0.449405	0.5266	0.0638748	0.0196173	13.0232	14.7259	61177.3	12986	72.5773	0.114477	8.22854e+10	4.15572e+10	2.25669e+10	0.0814196	2.58317e+09	0.114467	7.35689e+08	0.0326003	15.13	0.274252	4.72477e+08	11.0215				-1.25596	29472452608	0
35	2017	2035	0	0		25.3832	0.713381	0.040008	0.14228	0.313686	0.000225004	0.0570206	0.267242	0.306002	2.30259	0.4	0	0.432046	0.98981	1	3.21888	0.479375	0.5464	0.0647849	0.00510044	16.8796	14.9987	61875	13579	71.3381	0.149847	1.05625e+11	4.17026e+10	2.94725e+10	0.081568	4.53648e+09	0.153923	1.01731e+09	0.0345172	15.13	0.279029	3.92774e+08	11.0329				-1.49499	28875755520	0
35	2018	2035	0	0		25.3803	0.754349	0.024317	0.09136	0.273777	0.133876	0.0642952	0.265043	-0.020246	2.3979	0.3636	0	0.433938	0.913039	1	3.2581	0.461065	0.4191	0.0335174	0.0202537	18.6638	14.9537	60519.5	15191	75.4349	0.123932	1.05319e+11	4.25465e+10	2.88758e+10	0.0782848	3.20632e+09	0.111038	9.29874e+08	0.0322026	15.29	0.274175	5.35691e+08	11.0107				-1.23783	30395435008	0
35	2019	2035	0	0		25.3078	0.731114	0.01725	0.067161	0.299053	0.124876	0.0487391	0.351575	0.052628	2.07944	0.375	0	0.432548	0.889442	1	3.29584	0.458535	0.4789	0.0373321	0.0226284	18.5201	14.9504	61159	13677	73.1114	0.0777713	9.79589e+10	5.01731e+10	3.03954e+10	0.0767483	2.04848e+09	0.0673943	9.92313e+08	0.0326468	15.33	0.310288	6.23277e+08	11.0212				-0.724814	30736517120	0
35	2020	2035	0	0		25.2404	0.718262	0.020115	0.073119	0.324337	0.122957	0.0560772	0.411155	0.011222	2.19722	0.3333	0	0.432004	0.911487	1	3.3322	0.472599	1.9276	0.0333616	0.0263962	19.0085	14.9284	59376.1	12752	71.8262	0.0841956	9.15755e+10	5.54982e+10	3.07365e+10	0.0740405	2.17227e+09	0.0706739	1.27436e+09	0.0414606	15.32	0.335641	9.4372e+08	10.9917				-0.533332	33019811840	0
35	2021	2035	0	0		25.1402	0.727832	0.023962	0.086445	0.378631	0.103594	0.063768	0.430382	0.074286	2.19722	0.3333	0	0.416334	0.953638	1	3.3673	0.436915	1.8703	0.0285393	0.0271949	23.2991	15.0033	60861.2	12296	72.7832	0.102284	8.28415e+10	5.52247e+10	3.30198e+10	0.0732491	2.30618e+09	0.0698423	1.45377e+09	0.0440271	15.32	0.39859	2.61975e+08	11.0164				-0.461435	32004366336	0
35	2022	2035	0	0		25.1577	0.718529	0.003797	0.013708	0.382895	0.0409227	0.0809233	0.400917	-0.030753	2.3979	0.3636	1	0.43716	0.891511	1	3.4012	0.430574	1.762	0.0234514	0.0203728	24.6177	14.9846	60376.8	10855	71.8529	0.00768152	8.4301e+10	5.40823e+10	3.20044e+10	0.0738151	182269348	0.00569514	1.29028e+09	0.0403158	15.35	0.379644	3.14934e+08	11.0084				1.95713
36	2014	2021	1	0	-7	21.2213	0.988419	-0.125387	-2.45887	0.165724	-0.148095	0.234975	0.265518	0.060344	2.19722	0.3333	1	0.30792	2.78715	1	3.29584	0.2636	0.008	0.455941	0.144856	30.0594	11.6542	39015.5	3563	98.8419	-10.255	1.64544e+09	6.44521e+08	2.38904e+08	0.131319	-1.95418e+08	-0.817976			26.36	0.145192		10.5717	92504	2.21673e+06	92.504
36	2017	2021	1	0	-4	22.5287	0.572467	0.037638	0.080921	1.42792	-0.226804	0.22918	0.219225	7.16975	1.94591	0.4286	0	0.590891	1.27829	1	3.4012	0.558078		0.0298504	0.0120125	52.6073	14.8469	48732.1	2968	57.2467	0.109463	6.08238e+09	1.8146e+09	7.91764e+09	0.134625	2.8465e+08	0.0359514	1.55e+06	0.000195765	42.06	1.30173	5.62618e+06	10.7941	109530	2.62473e+06	109.53	-5.21301	7409124352	0
36	2018	2021	1	0	-3	22.316	0.422619	0.038388	0.077627	1.34717	0.172898	0.248963	0.258646	-0.064226	2.19722	0.3333	0	0.588742	1.10248	1	3.43399	0.560501		0.025666	0.00371283	57.809	14.7791	46597.2	2990	42.2619	0.0976763	4.91715e+09	1.83492e+09	7.40912e+09	0.129854	2.7731e+08	0.0374282	2.74256e+06	0.00037016	42.06	1.50679	3.60799e+06	10.7493	115631	2.77093e+06	115.631	-4.61624	7440286720	0
36	2019	2021	1	0	-2	22.3779	0.428227	0.035205	0.061281	1.4663	0.0568441	0.27006	0.231388	0.004206	2.19722	0.3333	0	0.566826	1.06748	1	3.46574	0.541	0	0.0236314	0.00367408	57.667	14.7789	47807.6	2971	42.8227	0.0868269	5.23127e+09	1.8589e+09	7.44029e+09	0.118852	2.59708e+08	0.0349056	7.46169e+06	0.00100288	42.06	1.42227	8.10172e+06	10.775	124098	2.97384e+06	124.098	-3.54977	8741749760	0
36	2020	2021	1	0	-1	22.4629	0.455856	0.040126	0.071992	1.60006	-0.0432869	0.215097	0.198603	0.174921	2.19722	0.3333	0	0.537497	1.34898	1	3.49651	0.4705	5.662	0.0205381	0.0951462	65.4453	14.9395	47298.4	2907	45.5856	0.0920696	5.6955e+09	1.86995e+09	8.74175e+09	0.116291	2.8534e+08	0.032641	9.90322e+06	0.00113286	39.68	1.53485	1.6052e+07	10.7643	127916	3.06533e+06	127.916	-3.36082	11763093504	0
36	2021	2021	1	1	0	22.5228	0.452229	0.040748	0.074628	2.00358	0.104561	0.314784	0.185353	0.345622	2.19722	0.3333	0	0.531199	1.26053	1	3.52636	0.472615	5.662	0.0168976	0.0470937	71.9035	15.2238	51521.7	2770	45.2229	0.0952508	6.0466e+09	1.95093e+09	1.17631e+10	0.118041	3.15485e+08	0.0268199	1.20499e+07	0.00102439	39.68	1.94541	5.3977e+06	10.8498	148136	3.54986e+06	148.136	-3.26505	12857874432	0
36	2022	2021	1	1	1	22.5324	0.432821	0.027033	0.048488	2.11622	-0.0873413	0.339704	0.171569	0.093069	2.19722	0.3333	0	0.527875	1.31608	1	3.55535	0.465233	5.662	0.0163018	0.0728113	76.4781	15.3102	51773.1	2689	43.2821	0.0650712	6.10514e+09	1.96974e+09	1.28579e+10	0.124273	2.25323e+08	0.0175241	1.64457e+07	0.00127904	39.68	2.10607	7.60692e+06	10.8546	154571	3.70406e+06	154.571	-2.61747
37	2014	2035	0	0		20.2558	0.980329	-0.080831	-1.26421	0.333261	-0.09128	0.260363	0.203608	-0.167142	2.19722	0.3333	0	0.355451	5.06728	1	3.21888	0.351	0	0.270854	0.0613789	18.6418	12.1	47833.1	537	98.0329	-4.39094	6.2658e+08	2.26327e+08	2.26576e+08	0.0384267	-5.41203e+07	-0.238862			24.13	0.361607	-456702	10.7755	57520	2.66543e+06	57.52		176836704
37	2015	2035	0	0		20.1573	0.941537	0.033236	0.872038	0.296108	-0.0163501	0.214645	0.20829	-0.219526	2.19722	0.3333	0	0.332255	10.1297	1	3.2581	0.336681	0.0756	0.284454	0.130711	17.7087	11.8906	47440.9	369	94.1537	0.591258	5.67827e+08	2.13962e+08	1.76837e+08	0.034975	1.96279e+07	0.110995			24.13	0.311427	7.0468e+07	10.7673	60423.1	2.79996e+06	60.4231		78835008
37	2016	2035	0	0		19.6489	0.934028	-0.164535	-2.68482	0.173388	-0.203198	0.259659	0.0593062	-0.554193	2.19722	0.3333	0	0.329494	15.536	1	3.29584	0.331174	0.0756	0.948642	0.17057	19.3731	11.6316	47238.7	70	93.4028	-3.48315	3.41522e+08	5.26341e+07	7.8835e+07	0.0338674	-7.84785e+07	-0.995478			24.13	0.230834	478900	10.763	64102.9	2.97048e+06	64.1029
37	2018	2035	0	0		19.148	0.926764	-0.198947	-2.06689	4.72597	-0.444414	0.00323988	0.0507918	-0.460436	1.60944	0.4	0	0.327291	11.6968	1	3.3673	0.316311	0.0005	0.0361377	0.190239	24.6615	14.4631	58528.5	64	92.6764	-3.09822	2.06944e+08	4.32963e+07	1.2091e+09	0.0304996	-4.69558e+07	-0.0388352			24.13	5.84267		10.9773	71900.4	3.33181e+06	71.9004
37	2022	2035	0	0		20.2325	0.639894	0.011117	0.030074	1.48901	0.0288695	0.266744	0.143108	1.99993	2.19722	0.3333	0	0.465405	7.30149	1	3.49651	0.462918	0.0004	0.0518801	0.00949673	32.5392	13.6968	54840.6	375	63.9894	0.0709083	6.12139e+08	1.25519e+08	8.83751e+08	0.0302781	1.56307e+07	0.0176867	1.25143e+07	0.0141604	23.08	1.44371	4.28395e+06	10.9122	96113.4	4.45382e+06	96.1134	-0.222365
38	2012	2021	1	0	-9	21.5567	0.509003	0.001857	0.003845	0.933405	0.0394447	0.084087	0.595248	-0.160208	2.19722	0.3333	0	0.129489	2.03366	0	3.17805	0.14228	0.0012	0.0563174	0.00190787	39.3436	13.4636	51903.4	3340	50.9003	0.00415175	2.30127e+09	2.32676e+09	2.17267e+09	0.0227443	4.69114e+06	0.00215916			5.14	0.944115	7.11538e+06	10.8572	5059.63	1.23518e+06	5.05963		2005537920
38	2013	2021	1	0	-8	21.3342	0.48871	-0.092269	-0.184532	0.968059	0.0658564	0.0833012	0.681309	-0.076923	2.19722	0.3333	0	0.130802	2.25117	0	3.21888	0.125934	0.0007	0.0686411	0.00226459	46.0213	13.3858	51487.7	3095	48.871	-0.201748	1.84215e+09	2.32724e+09	2.00554e+09	0.02346	-1.90021e+08	-0.0947481			5.14	1.0887	1.31123e+07	10.8491	5561.56	1.35771e+06	5.56156		2052186496
38	2014	2021	1	0	-7	21.3131	0.559173	-0.080232	-0.168402	1.12574	0.0697369	0.0754854	0.626613	0.02326	2.07944	0.375	0	0.120953	2.40978	0	3.2581	0.113966	0.0005	0.0647271	0.00161523	47.7054	13.4028	51557.5	3116	55.9173	-0.183912	1.80377e+09	2.3718e+09	2.05219e+09	0.018774	-1.46238e+08	-0.0712598			4.16	1.13772	1.58475e+07	10.8505	6089.9	1.48669e+06	6.0899
38	2016	2021	1	0	-5	21.0022	0.35885	0.037931	0.066113	1.07125	0.196997	0.0689072	0.715003	-0.053043	2.19722	0.3333	1	0.221571	5.62059	0	3.3322	0.169039	10	0.0843965	0.00857046	49.9301	13.1206	52334	2589	35.885	0.0640618	1.32171e+09	2.31397e+09	1.53415e+09	0.0182103	5.42867e+07	0.0353854	46050000	0.0300165	10	1.16074	7.34758e+06	10.8654	6786.87	1.65683e+06	6.78687	-0.164552	1728148736	0
38	2017	2021	1	0	-4	21.1292	0.416092	0.029965	0.049066	1.22456	0.0301348	0.0615492	0.601691	0.12645	2.19722	0.3333	1	0.30697	3.70991	0	3.3673	0.216028	13.0549	0.0927918	0.00560832	65.8833	13.2328	52552.4	2537	41.6092	0.0485369	1.50077e+09	2.36846e+09	1.72815e+09	0.0177088	4.25335e+07	0.0246122	51260000	0.0296618	13.05	1.1515	6.68087e+06	10.8696	7210.79	1.76032e+06	7.21079	0.186618	2069391232	0
38	2018	2021	1	0	-3	21.1183	0.35626	0.068916	0.112303	1.38641	0.140468	0.0690714	0.577408	0.197461	2.19722	0.3333	1	0.299914	1.87404	0	3.4012	0.16979	13.0549	0.0818602	0.0455795	74.1496	13.4055	52806.5	2495	35.626	0.110193	1.48447e+09	2.4309e+09	2.06939e+09	0.0169539	1.05302e+08	0.0508853	65770000	0.0317823	13.05	1.39403	6.31885e+06	10.8744	7612.43	1.85837e+06	7.61243	-0.470664	2319065344	0
38	2019	2021	1	0	-2	21.1998	0.347894	0.041829	0.064542	1.4986	0.0425842	0.0673898	0.500162	0.120651	2.07944	0.375	0	0.287112	1.83114	0	3.43399	0.169417	13.0549	0.0780174	0.00634771	73.6154	13.5283	54212.3	2485	34.7894	0.0633989	1.6105e+09	2.39043e+09	2.31907e+09	0.0173941	6.65826e+07	0.028711	70780000	0.0305209	13.05	1.43997	1.11861e+07	10.9007	8169.87	1.99446e+06	8.16987	0.061133	2206962944	0
38	2020	2021	1	0	-1	21.3201	0.39717	0.04402	0.070321	1.28802	0.107514	0.105983	0.513635	-0.048339	2.07944	0.375	0	0.257112	1.86896	0	3.46574	0.169447	10.0549	0.10212	0.0554166	74.0851	13.4497	53323.8	2435	39.717	0.0977274	1.81642e+09	2.59238e+09	2.20696e+09	0.0163117	1.07011e+08	0.0484877	63500000	0.0287726	10.05	1.21501	8.93642e+06	10.8842	8421.22	2.05582e+06	8.42122	-0.521887	2978100480	0
38	2021	2021	1	1	0	21.5009	0.374023	0.152033	0.247029	1.49174	0.165667	0.0890647	0.453092	0.349411	2.19722	0.3333	0	0.234342	1.95063	0	3.49651	0.195993	8.8238	0.0987556	0.00390258	96.8133	13.7435	56169.6	2396	37.4023	0.317542	2.17637e+09	2.63598e+09	2.9781e+09	0.0171466	4.32606e+08	0.145262	72500000	0.0243444	8.82	1.36838	1.08327e+07	10.9361	9752.34	2.38078e+06	9.75234	-1.78624	3038820608	0
38	2022	2021	1	1	1	21.5551	0.364708	0.005925	0.009393	1.35848	-0.00844906	0.0996785	0.446507	0.020389	2.19722	0.3333	0	0.238772	1.85532	0	3.52636	0.155407	9.1578	0.0979494	0.0249066	108.05	13.7525	56701.1	2405	36.4708	0.0348043	2.29749e+09	2.72488e+09	3.03882e+09	0.016228	5.07996e+07	0.0167169	75407000	0.0248146	8.82	1.32267	7.3945e+06	10.9456	10176	2.48419e+06	10.176	0.395012
39	2012	2035	0	0		22.452	0.435524	0.092847	0.153502	0.770471	0.10543	0.0970042	0.200095	0.246801	2.19722	0.3333	1	0.537225	1.9933	0	3.04452	0.747868	0	0.0890146	0.00941473	29.8828	14.0097	40267.3	5587	43.5524	0.176192	5.63375e+09	2.44548e+09	3.94353e+09	0.0172567	5.60313e+08	0.142084			26.21	0.699982	4.20645e+07	10.6033	58424.9	7.9198e+06	58.4249		4618679808
39	2013	2035	0	0		22.6052	0.451033	0.085901	0.154463	0.757176	0.0670098	0.097723	0.301083	0.171206	2.3979	0.4545	0	0.535941	1.82639	0	3.09104	0.69823	0	0.0946792	0.00601238	34.0754	14.0545	39409	5058	45.1033	0.174487	6.56601e+09	3.40747e+09	4.61868e+09	0.0163541	6.2894e+08	0.136173			26.21	0.703423	3.88427e+07	10.5818	64220.6	8.70545e+06	64.2206		5544233984
39	2014	2035	0	0		22.7115	0.440964	0.079838	0.144042	0.799537	0.0982381	0.116052	0.403085	0.200394	2.3979	0.4545	0	0.701199	1.86698	0	3.13549	0.85264		0.0837848	0.00713888	34.9348	14.1279	40264.3	5544	44.0964	0.159715	7.30261e+09	4.58185e+09	5.54423e+09	0.0157352	6.52025e+08	0.117604			37.87	0.759213	6.68275e+07	10.6032	70321.6	9.53247e+06	70.3216		6620516352
39	2015	2035	0	0		22.8124	0.404534	0.085768	0.148345	0.860917	0.11486	0.121809	0.411483	0.194127	2.3979	0.4545	0	0.67446	2.29563	0	3.17805	0.804655	0.2691	0.0915793	0.00837505	36.515	14.2593	43100.5	5913	40.4534	0.167971	8.07754e+09	5.17717e+09	6.62052e+09	0.0154743	8.07921e+08	0.122033	3.75704e+08	0.0567485	36.68	0.819621	1.2768e+08	10.6713	73870.8	10013586	73.8708	-0.765662	7651775488	0
39	2016	2035	0	0		23.0774	0.325153	0.089206	0.1393	0.822471	0.121491	0.104395	0.317304	0.155767	2.3979	0.4545	0	0.654606	1.95849	0	3.21888	0.815972	0.2658	0.0946974	0.00463551	39.0317	14.3937	43498.9	6297	32.5153	0.141446	1.05293e+10	5.47628e+09	7.65178e+09	0.0138246	1.00506e+09	0.13135	4.74777e+08	0.0620479	34.2	0.726715	1.28101e+08	10.6805	78369.7	1.06234e+07	78.3697	-0.749959	8530968576	0
39	2017	2035	0	0		23.4894	0.293382	0.33963	0.489409	0.645625	0.0827706	0.0693571	0.208911	0.114901	2.30259	0.5	0	0.640391	2.01009	0	3.2581	0.765212	0.2659	0.10948	0.00362917	44.7148	14.5015	46206	6963	29.3382	0.509624	1.58977e+10	5.42864e+09	8.53097e+09	0.0128049	5.72492e+09	0.671075	5.75501e+08	0.0674602	34.2	0.536615	1.61722e+08	10.7409	83264.8	11286990	83.2648	-2.29734	8860655616	0
39	2018	2035	0	0		23.5819	0.326166	0.070899	0.102832	0.531612	0.0726958	0.0640583	0.184522	0.038646	2.30259	0.5	0	0.632936	1.23149	0	3.29584	0.729101	0.2304	0.0616631	0.00283771	53.4798	14.5278	47817.9	7671	32.6166	0.120569	1.74373e+10	5.5464e+09	8.86066e+09	0.013698	1.41667e+09	0.159884	6.87239e+08	0.0775608	34.21	0.508142	2.57705e+08	10.7752	87902.6	1.19157e+07	87.9026	-0.723385	9384695808	0
39	2019	2035	0	0		23.6123	0.317149	0.082543	0.121671	0.530002	0.0983043	0.0650214	0.175791	0.059142	2.30259	0.5	0	0.651698	1.68135	0	3.3322	0.767975	0.2573	0.0670609	0.00510935	59.1422	14.5637	48982.9	9019	31.7149	0.140734	1.79765e+10	5.78359e+09	9.3847e+09	0.015814	1.72754e+09	0.184081	8.2773e+08	0.0882	34.2	0.522055	1.5496e+08	10.7992	94339.5	1.27882e+07	94.3395	-0.735768	10520410112	0
39	2020	2035	0	0		23.7481	0.337565	0.110525	0.164484	0.545561	0.104938	0.0722553	0.160415	0.121018	2.3979	0.4545	0	0.63746	1.7662	0	3.3673	0.749591	0.332	0.063143	0.00360765	59.7874	14.6539	55234.4	8367	33.7565	0.182509	2.05908e+10	6.24003e+09	1.05204e+10	0.0146402	2.48944e+09	0.236629	9.89592e+08	0.094064	33.84	0.510927	2.15501e+08	10.9194	97241.9	1.31817e+07	97.2419	-0.922519	12063862784	0
39	2021	2035	0	0		23.8311	0.360313	0.090874	0.13968	0.561597	0.085032	0.0743445	0.164033	0.14671	2.3979	0.4545	0	0.645258	1.67448	0	3.4012	0.70889	0.3632	0.0550554	0.00213522	65.8082	14.7521	74984	8580	36.0313	0.15692	2.23719e+10	6.93361e+09	1.20639e+10	0.0143418	2.24569e+09	0.18615	1.52326e+09	0.126266	33.37	0.539241	2.06479e+08	11.0449	112613	1.52653e+07	112.613	-0.388162	12629578752	0
39	2022	2035	0	0		23.9367	0.399302	0.082797	0.133725	0.534735	0.11151	0.0822584	0.159567	0.046893	2.3979	0.4545	0	0.636069	1.4024	0	3.43399	0.683537	0.3641	0.0520095	0.00178674	69.2674	14.7623	58957.5	9005	39.9302	0.156033	2.48648e+10	7.61972e+09	1.26296e+10	0.0139715	2.33055e+09	0.184531	1.40127e+09	0.110952	33.09	0.50793	1.80855e+08	10.9846	117504	1.59284e+07	117.504	-0.508724
40	2012	2035	0	0		20.6321	0.0904971	0.015382	0.016587	0.278806	0.0597725	0.0359247	0.244936	0.075059	1.60944	0.4	1	0.099088	4.45518	0	3.04452	0.110509	0	0.272049	0.0465364	29.8828	12.1644	34963.6	471	9.0497	0.0254183	9.12853e+08	2.88563e+08	2.62467e+08	0.0172567	2.11034e+07	0.080404			3.89	0.287524	1714600	10.4621					208745136
40	2013	2035	0	0		20.528	0.111607	-0.114628	-0.127436	0.240568	-0.0231164	0.0585506	0.254815	-0.20468	1.79176	0.3333	1	0.095798	4.24186	0	3.09104	0.1023	0	0.41626	0.0101733	34.0754	11.9409	33482.4	424	11.1607	-0.128786	8.22584e+08	2.88567e+08	2.08745e+08	0.0163541	-9.4114e+07	-0.450856			3.89	0.253768	415500	10.4188					241230720
40	2014	2035	0	0		20.5225	0.117947	-0.011198	-0.01265	0.294064	0.024557	0.051761	0.30759	0.155623	1.60944	0.4	1	0.132684	7.02699	0	3.13549	0.093304	0	0.305804	0.0316906	34.9348	12.0259	34273.8	389	11.7947	0.000605573	8.18082e+08	3.43139e+08	2.41231e+08	0.0157352	436977	0.00181145			3.89	0.294873	137200	10.4422					237843808
40	2015	2035	0	0		20.5424	0.270619	-0.136637	-0.169744	0.28784	-0.163102	0.253975	0.313881	-0.01404	1.79176	0.3333	1	0.209133	9.02972	0	3.17805	0.207545	0	0.35512	0.0692379	36.515	11.9909	36244	430	27.0619	-0.15657	8.34528e+08	3.65781e+08	2.37844e+08	0.0154743	-9.53026e+07	-0.400694			6.25	0.285004	2022000	10.4981					327313312
40	2016	2035	0	0		20.7405	0.399331	0.006057	0.009196	0.353492	0.0113822	0.453725	0.234741	0.376169	1.60944	0.4	1	0.280346	9.38564	0	3.21888	0.246324	0	0.253873	0.0107272	39.0317	12.3148	37216.1	413	39.9331	0.0208915	1.01736e+09	3.58695e+08	3.27313e+08	0.0138246	1.27667e+07	0.0390046			8.6	0.321729	2500	10.5245					346054656
40	2017	2035	0	0		20.6524	0.274877	0.010929	0.016555	0.355112	-0.0115774	0.626976	0.0787612	0.057258	1.79176	0.5	1	0.384774	7.83372	0	3.2581	0.188252	0	0.230674	0.00928935	44.7148	12.6897	40433.1	280	27.4877	0.0249172	9.31628e+08	1.54147e+08	3.46055e+08	0.0128049	1.68327e+07	0.0486417			14	0.371451	1.91686e+06	10.6074					395514080
40	2018	2035	0	0		20.6463	0.305737	-0.031996	-0.045082	0.425855	0.0243735	0.627088	0.0899176	0.142924	1.79176	0.5	1	0.384774	4.15313	0	3.29584	0.186719	0	0.205196	0.00463076	53.4798	12.7873	42089.2	314	30.5737	-0.0471207	9.25876e+08	1.70317e+08	3.95514e+08	0.013698	-3.02893e+07	-0.076582	1.25839e+07	0.0318165	14	0.427178	1.52842e+06	10.6476					417878240	0
40	2019	2035	0	0		20.6353	0.278996	0.019	0.026853	0.453796	0.0640214	0.607638	0.0883683	0.056545	1.79176	0.5	1	0.350134	4.35971	0	3.3322	0.115208	0	0.192289	0.00801682	59.1422	12.8212	43122.4	331	27.8996	0.0421721	9.15826e+08	1.79606e+08	4.17878e+08	0.015814	2.78469e+07	0.0666387	5.79791e+07	0.138746	14	0.456286	6.08547e+06	10.6718				0.733362	505399424	0
40	2020	2035	0	0		20.5293	0.168336	0.031798	0.041114	0.581075	0.121686	0.545262	0.0871327	0.209442	1.79176	0.5	1	0.349482	6.56774	0	3.3673	0.117086	0	0.157111	0.00838012	59.7874	13.0307	49116.2	288	16.8336	0.0531894	8.23708e+08	1.73516e+08	5.05399e+08	0.0146402	3.64373e+07	0.072096	4.07049e+07	0.08054	14	0.613567	3.56532e+06	10.802				0.110755	350961760	0
40	2021	2035	0	0		20.4993	0.190834	-0.047161	-0.057472	0.43248	0.000194735	0.538795	0.0721615	-0.305575	1.79176	0.5	1	0.378718	4.86639	0	3.4012	0.10345	0.0001	0.198005	0.00394949	65.8082	12.6973	64539.3	254	19.0834	-0.0557172	7.99312e+08	1.60324e+08	3.50962e+08	0.0143418	-3.60365e+07	-0.102679	5.18362e+07	0.147698	14	0.43908	2.99231e+06	11.0449					270149184	0
40	2022	2035	0	0		20.4196	0.195891	-0.069314	-0.085918	0.351439	0.00659251	0.553823	0.069793	-0.23026	1.79176	0.5	1	0.404065	4.6177	0	3.43399	0.119793	0	0.241157	0.0126986	69.2674	12.4278	49634.1	250	19.5891	-0.0903231	7.38078e+08	1.63467e+08	2.70149e+08	0.0139715	-5.36064e+07	-0.198433	3.89681e+07	0.144247	14.32	0.366017	463314	10.8125
41	2012	2035	0	0		19.9771	0.252177	0.007389	0.009908	0.638387	0.0108831	0.183866	0.275429	-0.132289	1.94591	0.4286	0	0.345642	5.02908	1	3.21888	0.363153	0	0.11557	0.0172606	36.829	12.215	52876.3	1450	25.2177	0.0146521	4.74204e+08	3.34717e+08	3.02047e+08	0.0743852	5.19596e+06	0.0172025			21.58	0.636954	749348	10.8757	24377.5	2.23373e+06	24.3775		2080289024
41	2013	2035	0	0		22.3163	0.266653	0.093306	0.136466	0.511396	-0.0252813	0.17466	0.302945	5.88731	2.19722	0.3333	0	0.558611	1.29662	1	3.2581	0.680063	0	0.0918971	0.00271248	36.7454	13.3299	57078.9	4514	26.6653	0.127876	4.9186e+09	2.8827e+09	2.08029e+09	0.0700793	4.61255e+08	0.221726			36.04	0.422944	3.39871e+06	10.9522	26795.8	2.45532e+06	26.7958		2035733248
41	2014	2035	0	0		22.3142	0.187715	0.080544	0.104227	0.414319	-0.0404727	0.229559	0.331902	-0.021418	2.19722	0.3333	0	0.536728	1.52768	1	3.29584	0.67921	0	0.0885726	0.00512094	35.7573	13.2676	57218.2	4620	18.7715	0.119492	4.90829e+09	3.21866e+09	2.03573e+09	0.054179	4.76407e+08	0.234023			36.04	0.414754	9.41413e+06	10.9546	29341.4	2.68858e+06	29.3414		1529516800
41	2015	2035	0	0		22.3634	0.192024	0.044865	0.055384	0.303958	-0.027406	0.285259	0.349322	-0.248665	2.19722	0.3333	0	0.533341	2.15014	1	3.3322	0.597778	0	0.124281	0.0118006	30.8734	12.9432	57165.8	4520	19.2024	0.0666717	5.1557e+09	3.58464e+09	1.52952e+09	0.0447642	2.77733e+08	0.181582	8.75946e+07	0.0572695	36.04	0.296665	2.82642e+07	10.9537	30822.3	2.82427e+06	30.8223	-1.15394	3800912384	0
41	2016	2035	0	0		23.0516	0.282296	0.017053	0.024176	0.417294	0.0153208	0.196087	0.247496	1.48504	2.19722	0.3333	0	0.496012	1.44153	1	3.3673	0.542331	0	0.12651	0.00568875	31.3271	13.6623	59602.7	10464	28.2296	0.0243393	1.02607e+10	5.56269e+09	3.80091e+09	0.0356887	1.79238e+08	0.0471567	1.80009e+08	0.0473594	33.68	0.370434	2.76432e+07	10.9955	32699.4	2.99628e+06	32.6994	0.00428981	4775366656	0
41	2017	2035	0	0		22.9983	0.226262	0.012032	0.016151	0.477792	0.0551965	0.150253	0.250214	0.256374	2.07944	0.375	0	0.499737	1.2688	1	3.4012	0.619481	0	0.116577	0.00469738	38.7273	13.8825	60104.3	8838	22.6262	0.0200288	9.72862e+09	5.74072e+09	4.77537e+09	0.0219608	1.50765e+08	0.0315714	1.99626e+08	0.0418033	23.3	0.490857	2.02671e+07	11.0039	34741.9	3.18343e+06	34.7419	0.280724	4953589248	0
41	2018	2035	0	0		23.0672	0.245685	0.034506	0.045183	0.491643	0.143806	0.162563	0.213153	0.037321	2.19722	0.3333	0	0.499737	1.04855	1	3.43399	0.598629	0.0008	0.0736012	0.00484409	49.6146	13.9251	60304.8	8084	24.5685	0.0536688	1.04225e+10	5.73109e+09	4.95359e+09	0.0244104	4.21937e+08	0.085178	2.46478e+08	0.0497574	23.3	0.475277	2.22804e+07	11.0072	36677	3.36075e+06	36.677	-0.537584	5321631232	0
41	2019	2035	0	0		23.1222	0.256386	0.023815	0.031803	0.496566	0.0828303	0.145508	0.200391	0.074298	2.19722	0.3333	0	0.466471	1.14739	1	3.46574	0.585594	0.0008	0.0760137	0.00406864	56.4641	13.9892	60303.4	8342	25.6386	0.0378431	1.10112e+10	5.85229e+09	5.32163e+09	0.0285305	3.09863e+08	0.0582271	2.92495e+08	0.0549635	22.97	0.483291	2.87956e+07	11.0072	39362.7	3.60684e+06	39.3627	-0.0576812	6463015424	0
41	2020	2035	0	0		23.222	0.29993	0.023692	0.03287	0.557688	0.148218	0.128571	0.205953	0.21448	2.07944	0.375	0	0.463115	1.44645	1	3.49651	0.51648	0.0008	0.0660214	0.00378614	65.5743	14.1548	58697.4	8496	29.993	0.0446675	1.21667e+10	6.35235e+09	6.46302e+09	0.0325619	3.80456e+08	0.0588667	3.11423e+08	0.0481854	18.97	0.531207	7.36961e+07	10.9802	40573.8	3.71781e+06	40.5738	-0.20022	7513662464	0
41	2021	2035	0	0		23.3645	0.357772	0.037052	0.055377	0.573618	0.112138	0.086392	0.198792	0.162563	2.19722	0.4444	0	0.409568	3.00324	1	3.52636	0.563797	0	0.0696176	0.00119885	75.056	14.2758	61258.5	8585	35.7772	0.0670248	1.40308e+10	6.88539e+09	7.51366e+09	0.027962	6.03956e+08	0.0803811	4.27672e+08	0.0569193	15.97	0.535514	3.54398e+07	11.0229	46987.2	4.30548e+06	46.9872	-0.345145	6713592832	0
41	2022	2035	0	0		23.4315	0.350022	0.056422	0.087309	0.462465	0.0254867	0.104891	0.199888	-0.106482	2.19722	0.4444	0	0.417942	2.17207	1	3.55535	0.512817	0	0.0863457	0.00130683	75.8323	14.1389	61386.2	8510	35.0022	0.0993892	1.50032e+10	7.36383e+09	6.71359e+09	0.0217707	9.69218e+08	0.144367	5.4826e+08	0.0816641	15.97	0.447478	1.43353e+07	11.025	49028.3	4.4925e+06	49.0283	-0.56974
42	2012	2020	1	0	-8	22.7884	0.621935	0.020812	0.055238	1.20176	0.0532027	0.190626	0.157731	0.033638	2.19722	0.4444	0	0.370641	0.969775	1	3.04452	0.415	0	0.0373826	0.00396751	63.4616	14.9098	48490.6	15070	62.1935	0.0778995	7.88614e+09	1.96909e+09	9.30688e+09	0.0604788	2.32255e+08	0.0249552			21.58	1.18016	3.00534e+07	10.7891	39694.1	2.70241e+06	39.6941		10538934272
42	2013	2020	1	0	-7	22.8659	0.623602	0.033658	0.089232	1.28458	0.0632459	0.187026	0.133622	0.132381	2.19722	0.4444	0	0.362236	1.03607	1	3.09104	0.450291	0.254	0.0381055	0.00236039	72.222	15.0526	48741.7	13256	62.3602	0.0954285	8.52217e+09	1.89521e+09	1.05389e+10	0.0569374	3.06109e+08	0.0290455			21.58	1.23665	2.91426e+07	10.7943	43631.8	2.97049e+06	43.6318		10764808192
42	2014	2020	1	0	-6	22.9215	0.61834	0.031989	0.084382	1.22808	0.0183664	0.195999	0.135838	0.021432	2.19722	0.3333	0	0.362479	1.12478	1	3.13549	0.4087	0.492	0.043499	0.00318895	76.9791	15.0598	49570.9	14352	61.834	0.101037	9.00901e+09	1.96667e+09	10764808259	0.0565741	3.47405e+08	0.0322723			21.58	1.19489	4.11654e+07	10.8112	47776.8	3.25269e+06	47.7768		10415828992
42	2015	2020	1	0	-5	22.9278	0.622796	0.002348	0.006188	1.1525	0.0233248	0.170294	0.134657	-0.032419	2.19722	0.3333	0	0.335169	1.18613	1	3.17805	0.341802	0.6439	0.0402934	0.00423673	76.5332	15.0059	49913.5	18290	62.2796	0.009488	9.06622e+09	2.02307e+09	1.04158e+10	0.0445912	3.24472e+07	0.00311518	6.26725e+08	0.0601705	21.58	1.14886	2.92854e+07	10.8181	50188.2	3.41686e+06	50.1882	2.96089	12526710784	0
42	2016	2020	1	0	-4	23.2496	0.586964	0.02025	0.050743	1.15215	0.0787836	0.157867	0.0962692	0.202661	2.19722	0.3333	0	0.339769	1.08185	1	3.21888	0.452703	0.4707	0.0376912	0.0031624	87.0153	15.1751	50346.9	18967	58.6964	0.0482404	1.25076e+10	2.08751e+09	1.25267e+10	0.0404745	2.49214e+08	0.0198946	6.80286e+08	0.0543068	22.47	1.00153	4.11525e+07	10.8267	53244.7	3.62495e+06	53.2447	1.0042	16797436928	0
42	2017	2020	1	0	-3	23.4934	0.676899	0.002536	0.006993	1.18005	-0.034552	0.182821	0.0901811	0.34093	2.19722	0.3333	0	0.345254	0.989368	1	3.2581	0.415595	0.4816	0.0295838	0.00403213	105.281	15.4274	51624.4	17179	67.6899	0.0109779	1.59615e+10	2.38227e+09	1.67974e+10	0.0461834	5.66149e+07	0.00337045	7.61573e+08	0.0453386	22.47	1.05237	6.84037e+07	10.8518	56570.5	3.85137e+06	56.5705	2.59911	17490173952	0
42	2018	2020	1	0	-2	23.4681	0.66999	0.002213	0.006777	1.10967	-0.0141732	0.139729	0.111424	0.041241	2.19722	0.3333	0	0.338682	0.870803	1	3.29584	0.353839	0.4874	0.0181769	0.00399244	116.573	15.4279	52044.6	16520	66.999	0.00668709	1.55618e+10	2.6828e+09	1.74902e+10	0.0461191	3.43419e+07	0.0019635	8.21743e+08	0.0469831	23.58	1.12392	9.0402e+07	10.8599	59721.4	4.06589e+06	59.7214	3.17506	16553252864	0
42	2019	2020	1	0	-1	23.3767	0.640058	0.002924	0.008492	1.1123	0.090479	0.102865	0.153537	-0.053568	2.19722	0.3333	0	0.333964	0.876621	1	3.3322	0.341548	0.3431	0.0199772	0.00684694	123.006	15.3109	52364.6	14017	64.0058	0.0136499	1.42022e+10	3.24021e+09	1.65533e+10	0.0441209	6.97782e+07	0.00421538	7.82372e+08	0.047264	23.79	1.16554	1.03814e+08	10.866	64094.6	4.36362e+06	64.0946	2.41701	15388050432	0
42	2020	2020	1	1	0	23.5023	0.69186	-0.005222	-0.015708	1.01553	0.0871568	0.106522	0.148532	-0.070391	2.19722	0.3333	0	0.336355	1.04264	1	3.3673	0.339161	0.3431	0.0182119	0.00904818	127.426	15.1944	49831.9	14907	69.186	-0.0173069	1.61034e+10	3.62809e+09	1.53881e+10	0.0389351	-8.58783e+07	-0.00558085	5.56253e+08	0.0361484	23.79	0.95558	9.90439e+07	10.8164	66066.6	4.49787e+06	66.0666		18032957440	0
42	2021	2020	1	1	1	23.4439	0.671189	0.005566	0.017494	1.15249	0.0105937	0.08929	0.151616	0.171881	2.19722	0.3333	0	0.334321	0.905926	1	3.4012	0.329511	0.3431	0.0184988	0.00735018	153.131	15.3537	52197.8	12815	67.1189	0.0179218	1.51905e+10	3.7121e+09	1.8033e+10	0.0348027	8.95156e+07	0.004964	6.23553e+08	0.0345785	23.79	1.18712	1.03024e+08	10.8628	76509.6	5.20884e+06	76.5096	1.94102	20215220224	0
42	2022	2020	1	1	2	23.5083	0.658092	0.017655	0.052611	1.28797	0.0904397	0.105572	0.137624	0.121015	2.19722	0.3333	0	0.344626	0.905332	1	3.43399	0.343046	0.3346	0.0177384	0.00545388	186.249	15.4492	52372	14322	65.8092	0.0517534	1.62004e+10	3855385395	2.02152e+10	0.0331126	2.86664e+08	0.0141806	6.55917e+08	0.0324467	24.12	1.24783	8.68469e+07	10.8661	79833	5.43511e+06	79.833	0.827724
43	2012	2016	1	0	-4	21.3333	0.449016	0.012042	0.020149	1.91894	-0.0152208	0.130981	0.0714346	0.575136	1.94591	0.4286	0	0.413165	1.76685	1	3.55535	0.3561	0.0564	0.0224517	0.0024357	39.3436	14.5317	56021	780	44.9016	0.0267238	1.84056e+09	4.18548e+08	3.2225e+09	0.0227443	2.71011e+07	0.00840995			35.22	1.75083	4.94069e+06	10.9335	57899.9	2.2392e+06	57.8999		4086999552
43	2013	2016	1	0	-3	21.6379	0.58191	0.015129	0.031885	1.88496	0.0498206	0.123347	0.197827	0.268269	1.94591	0.4286	0	0.399146	2.22587	1	3.58352	0.353422	0.0564	0.0230963	0.00736857	46.0213	14.5598	56003.4	739	58.191	0.0344356	2.49587e+09	7.56351e+08	4.087e+09	0.02346	3.59334e+07	0.00879212			35.22	1.63751	7.29898e+06	10.9332	63643.6	2.46133e+06	63.6436		5408826368
43	2014	2016	1	0	-2	21.8257	0.642641	0.014514	0.03771	1.96424	-0.0151407	0.193418	0.151932	0.323422	1.94591	0.4286	0	0.405108	2.11447	1	3.61092	0.3581	0.0602	0.0173942	0.0136808	47.7054	14.8908	57281.4	704	64.2641	0.0446729	3.01143e+09	6.61036e+08	5.40883e+09	0.018774	4.80752e+07	0.00888829			35.22	1.7961	3.14246e+06	10.9557	69689.7	2.69516e+06	69.6897		7570424320
43	2015	2016	1	0	-1	21.9845	0.68796	0.009075	0.02725	2.31555	-0.0116355	0.151185	0.126531	0.399643	1.94591	0.4286	0	0.424469	2.5914	1	3.63759	0.484075	0.0866	0.0116384	0.0133466	47.2846	15.215	59739.5	746	68.796	0.0322967	3.52994e+09	6.7905e+08	7.57042e+09	0.0200945	3.55742e+07	0.00469911	1.96329e+08	0.0259337	35.23	2.14463	6.3434e+06	10.9978	73207	2.83118e+06	73.207	1.70817	9849073664	0
43	2016	2016	1	1	0	22.1512	0.571952	0.010128	0.027016	2.55813	-0.166748	0.120592	0.111213	0.300994	1.94591	0.4286	0	0.506922	1.8494	1	3.66356	0.521652	0.1122	0.00830873	0.00818072	49.9301	15.4507	61628	805	57.1952	0.0302771	4.17027e+09	7.24597e+08	9.84907e+09	0.0182103	5.40468e+07	0.0054875	2.25497e+08	0.0228952	30.04	2.36174	1.16836e+07	11.0289	77665.5	3.00361e+06	77.6655	1.42846	11810971648	0
43	2017	2016	1	1	1	22.2945	0.617673	0.007525	0.018648	2.62965	-0.0331874	0.0726734	0.0909443	0.199196	1.94591	0.4286	0	0.506438	1.40766	1	3.68888	0.49426	0.1197	0.00853441	0.00493079	65.8833	15.6292	62069.3	848	61.7673	0.0253449	4.81264e+09	7.2752e+08	1.1811e+10	0.0177088	4.66347e+07	0.00394842	3.54329e+08	0.03	30.04	2.45416	25934895	11.036	82516.6	3.19122e+06	82.5166	2.02788	5739894272	0
43	2018	2016	1	1	2	22.5497	0.732223	-0.033324	-0.105243	1.04132	-0.0765856	0.042503	0.066835	-0.51402	1.94591	0.4286	0	0.4829	1.11189	1	3.71357	0.472141	0.1197	0.0163688	0.56195	74.1496	14.9033	58706.6	834	73.2223	-0.129292	6.21165e+09	7.33336e+08	5.73989e+09	0.0169539	-2.15057e+08	-0.037467	2.87075e+08	0.050014	30.04	0.924053	1.71695e+07	10.9803	87112.7	3.36897e+06	87.1127		5746059264	0
43	2019	2016	1	1	3	22.6982	0.791522	-0.015661	-0.062749	0.816675	-0.0772671	0.0386449	0.0815079	0.001074	1.94591	0.4286	0	0.476953	1.43637	1	3.73767	0.455702	0.0635	0.0232998	0.383353	73.6154	14.7987	59303	1055	79.1522	-0.0817232	7.20649e+09	9.58752e+08	5.74606e+09	0.0173941	-1.2278e+08	-0.0213678	3.25386e+08	0.0566276	31.04	0.797345	1.52418e+07	10.9904	93491.7	3.61567e+06	93.4917
43	2022	2016	1	1	6	21.5731	0.585034	-0.028355	-0.071772	0.986119	-0.134557	0.231418	0.315911	-0.037651	1.79176	0.3333	0	0.498732	2.90587	1	3.80666	0.628248	0.0105	0.0516199	0.0208899	108.05	13.9363	57459	787	58.5034	-0.0739166	2.33919e+09	1.06084e+09	2.4882e+09	0.016228	-7.17498e+07	-0.028836	7.96353e+07	0.0320052	18.34	1.0637	1.55466e+07	10.9588	116448	4.50349e+06	116.448
44	2012	2035	0	0		23.8405	0.586932	0.0123	0.029865	0.557168	0.0255697	0.204838	0.116102	-0.293575	2.19722	0.3333	0	0.417596	1.08454	1	2.99573	0.575357	0.002	0.0668026	0.00773283	36.829	15.0002	64933	13325	58.6932	0.0362404	2.25839e+10	3.69338e+09	1.26297e+10	0.0743852	3.38075e+08	0.0267684			34.98	0.559233	9.02812e+07	11.0449	26134.1	1.06475e+06	26.1341		12584687616
44	2013	2035	0	0		23.8225	0.577607	0.014824	0.035492	0.56227	0.0488481	0.18425	0.138792	-0.003561	2.19722	0.3333	0	0.39324	0.901597	1	3.04452	0.457706	0.0001	0.0672222	0.0101991	36.7454	14.9408	63976.8	12269	57.7607	0.0451369	2.21799e+10	4.35403e+09	1.25847e+10	0.0700793	4.22872e+08	0.0336021			34.98	0.567392	1.0112e+08	11.0449	28726.7	1.17037e+06	28.7267		10293405696
44	2014	2035	0	0		23.7583	0.561288	0.008907	0.020989	0.474671	0.0266535	0.169596	0.12417	-0.182069	2.19722	0.3333	0	0.385371	1.24175	1	3.09104	0.47549	0.0183	0.0851118	0.0129639	35.7573	14.7758	63722.7	10657	56.1288	0.0325195	20801901583	3.99598e+09	1.02934e+10	0.054179	2.96774e+08	0.0288315	416800000	0.0404919	34.98	0.49483	1.20651e+08	11.0449	31455.7	1.28156e+06	31.4557	0.339635	6655815680	0
44	2015	2035	0	0		23.738	0.563075	0.001008	0.002303	0.323205	0.00713261	0.130994	0.119097	-0.35339	2.3979	0.3636	0	0.422242	1.02069	1	3.13549	0.504011	0.0183	0.109556	0.015708	30.8734	14.3476	63368.5	8647	56.3075	0.00576068	2.03844e+10	3.99354e+09	6.65582e+09	0.0447642	5.13072e+07	0.00770863	265200000	0.0398449	34.98	0.326515	1.76113e+08	11.0449	33043.3	1.34624e+06	33.0433	1.64265	7005395456	0
44	2016	2035	0	0		23.7478	0.570183	0.002322	0.005359	0.341989	0.0669539	0.139407	0.119838	0.052522	2.3979	0.3636	0	0.427597	0.969793	1	3.17805	0.523673	0.0184	0.0973578	0.0136664	31.3271	14.3813	62739.5	7976	57.0183	0.0133415	2.05841e+10	4.19047e+09	7.0054e+09	0.0356887	1.18037e+08	0.0168495	2.89916e+08	0.0413847	34.98	0.34033	1.55671e+08	11.0449	35055.7	1.42823e+06	35.0557	0.898593	11264211968	0
44	2017	2035	0	0		23.7986	0.579048	0.015257	0.035877	0.533316	0.0439838	0.179226	0.114266	0.607934	2.3979	0.3636	0	0.411974	1.02222	1	3.21888	0.474292	0.0184	0.0741018	0.0150298	38.7273	14.8423	64260.1	8420	57.9048	0.0502006	2.16581e+10	4.3688e+09	1.12642e+10	0.0219608	4.57679e+08	0.0406313	3.8232e+08	0.0339412	34.98	0.520094	6.77545e+07	11.0449	37245.4	1.51744e+06	37.2454	-0.179909	18084837376	0
44	2018	2035	0	0		23.9895	0.614775	0.034247	0.083674	0.736484	0.0241831	0.197147	0.104009	0.605513	2.3979	0.3636	0	0.423895	0.95353	1	3.2581	0.484786	0.0166	0.0386259	0.0140755	49.6146	15.2655	66109.8	9807	61.4775	0.102356	2.6212e+10	4.96239e+09	1.80848e+10	0.0244104	1.03354e+09	0.0571495	5.59493e+08	0.0309371	34.98	0.689946	9.60436e+07	11.0449	39319.9	1.60196e+06	39.3199	-0.613713	19177295872	0
44	2019	2035	0	0		24.1198	0.637307	0.0383	0.102619	0.684008	0.0622062	0.186187	0.0964551	0.060407	2.3979	0.3636	0	0.421625	0.980499	1	3.29584	0.46625	0.1053	0.0362838	0.0135433	56.4641	15.2996	65952.3	10334	63.7307	0.120762	2.98614e+10	5.2869e+09	1.91773e+10	0.0285305	1.30791e+09	0.0682009	6.73552e+08	0.0351223	34.67	0.642211	1.47198e+08	11.0449	42199.2	1.71927e+06	42.1992	-0.663621	23002550272	0
44	2020	2035	0	0		24.2499	0.649732	0.042131	0.11832	0.720272	0.0590355	0.20791	0.0902123	0.199468	2.3979	0.3636	0	0.414932	0.969404	1	3.3322	0.458033	0.1053	0.0306414	0.0114831	65.5743	15.435	64006.1	13152	64.9732	0.134513	3.40105e+10	5.86219e+09	2.30026e+10	0.0325619	1.60242e+09	0.0696628	7.43967e+08	0.0323428	34.67	0.676337	2.23748e+08	11.0449	43497.5	1.77216e+06	43.4975	-0.767274	28700729344	0
44	2021	2035	0	0		24.4229	0.600767	0.024993	0.064011	0.704803	0.0209355	0.223643	0.106397	0.247719	2.3979	0.3636	1	0.414696	0.882702	1	3.3673	0.44975	0.0846	0.0306871	0.0142369	75.056	15.5423	66693.3	17122	60.0767	0.0777984	4.04332e+10	7.84091e+09	2.87007e+10	0.027962	1.25584e+09	0.0437565	9.34719e+08	0.0325678	34.68	0.70983	1.38594e+08	11.0449	50373	2.05228e+06	50.373	-0.295317	26479736832	0
44	2022	2035	0	0		24.4671	0.593573	0.015641	0.038806	0.640286	0.0226885	0.189029	0.115997	-0.077385	2.3979	0.3636	1	0.441613	0.934082	1	3.4012	0.596267	0.0612	0.0276683	0.0257822	75.8323	15.4237	66964.5	16488	59.3573	0.0460073	4.2258e+10	8.74948e+09	2.64797e+10	0.0217707	7.90166e+08	0.0298404	9.3746e+08	0.0354029	25.87	0.626621	1.47551e+08	11.0449	52561.1	2.14143e+06	52.5611	0.170931
45	2012	2016	1	0	-4	20.9102	0.298454	0.053373	0.075743	1.3571	0.0460994	0.127375	0.158063	0.13084	2.19722	0.3333	0	0.575486	3.5122	1	3.04452	0.60222	0	0.0469191	0.0164563	27.382	13.9382	44924.7	992	29.8454	0.106348	1.20549e+09	2.81526e+08	1.56933e+09	0.169385	8.99392e+07	0.0573107			51.19	1.30182	8.94313e+06	10.7128	57899.9	2.2392e+06	57.8999		1845764736
45	2013	2016	1	0	-3	20.9891	0.293831	0.063961	0.090861	1.47071	0.026629	0.125116	0.149313	0.176151	2.19722	0.3333	0	0.568007	3.19655	1	3.09104	0.57797	0	0.0438862	0.0155001	30.2267	14.0729	45420	1028	29.3831	0.122606	1.30454e+09	3.02648e+08	1.84576e+09	0.134821	1.12948e+08	0.0611929			51.26	1.41488	17493850	10.7237	63643.6	2.46133e+06	63.6436		1876176128
45	2014	2016	1	0	-2	21.1105	0.270361	0.110527	0.153805	1.35099	0.100622	0.101554	0.122239	0.016476	2.07944	0.375	0	0.569617	3.76835	1	3.13549	0.616615	0	0.0335096	0.00864127	30.0594	14.1014	47208	927	27.0361	0.186412	1.47295e+09	3.01637e+08	1.87618e+09	0.131319	2.00341e+08	0.106781			51.26	1.27376	12139756	10.7623	69689.7	2.69516e+06	69.6897		1927158656
45	2015	2016	1	0	-1	21.0955	0.208073	0.050888	0.06691	1.31817	0.0367839	0.086279	0.119302	0.027174	2.19722	0.3333	0	0.564833	4.94864	1	3.17805	0.601471	0	0.0350036	0.0223375	30.5741	14.1151	50476.4	916	20.8073	0.0925258	1.45104e+09	3.13281e+08	1.92716e+09	0.106776	1.06323e+08	0.0551708			51.26	1.32812	4.57833e+06	10.8293	73207	2.83118e+06	73.207		2067498240
45	2016	2016	1	1	0	21.1858	0.214726	0.07053	0.089447	1.35505	0.117378	0.082388	0.111106	0.072822	2.19722	0.3333	0	0.563768	4.45162	1	3.21888	0.609666	0	0.0379761	0.0116685	46.9576	14.1652	48177.7	902	21.4726	0.118367	1.58804e+09	3.32095e+08	2.0675e+09	0.143999	1.4761e+08	0.0713955			51.5	1.30192	4.12778e+06	10.7827	77665.5	3.00361e+06	77.6655		2305884416
45	2017	2016	1	1	1	21.4377	0.291799	0.085863	0.115733	1.27007	0.142214	0.0812945	0.0830091	0.115302	2.07944	0.375	0	0.568246	2.19986	1	3.2581	0.567317	0	0.036882	0.00444324	52.6073	14.2523	46780.7	902	29.1799	0.136664	2.04306e+09	3.53214e+08	2.30588e+09	0.134625	1.97739e+08	0.0857541			51.5	1.12864	1.78959e+06	10.7532	82516.6	3.19122e+06	82.5166		2498745856
45	2018	2016	1	1	2	21.4692	0.256164	0.092194	0.126937	1.20379	0.0603483	0.0973612	0.082525	0.083639	2.07944	0.375	0	0.565343	1.48479	1	3.29584	0.569745	0	0.0574899	0.00530359	57.809	14.2832	45033.6	1749	25.6164	0.157645	2.1084e+09	3.76181e+08	2.49875e+09	0.129854	2.47235e+08	0.0989438			51.5	1.18514	2.54913e+06	10.7152	87112.7	3.36897e+06	87.1127		3019284992
45	2019	2016	1	1	3	21.6662	0.301763	0.122533	0.170469	1.29144	0.0580503	0.116216	0.0643107	0.20832	2.07944	0.375	0	0.571311	1.83885	1	3.3322	0.567122	0	0.0671148	0.00244115	57.667	14.4661	46795.7	1647	30.1763	0.194017	2.56745e+09	3.8347e+08	3.01928e+09	0.118852	3.47813e+08	0.115197			51.5	1.17598	1.55036e+06	10.7536	93491.7	3.61567e+06	93.4917		3394669568
45	2020	2016	1	1	4	22.0399	0.452043	0.107224	0.176002	1.07798	0.15428	0.146079	0.0416042	0.124329	2.19722	0.3333	0	0.572547	1.50076	1	3.3673	0.574365	0	0.0691031	0.00203137	65.4453	14.5816	46165.5	1743	45.2043	0.194064	3.73075e+09	3.83308e+08	3.39467e+09	0.116291	3.96723e+08	0.116866	9.11924e+06	0.00268634	51.5	0.909916	2.35642e+06	10.74	96368.1	3.72691e+06	96.3681	-3.77285	3637711616	0
45	2021	2016	1	1	5	22.2731	0.486451	0.089635	0.168335	0.847384	0.0423103	0.126662	0.0420138	0.071595	2.07944	0.375	0	0.583633	1.26086	1	3.4012	0.5829	0	0.0569773	0.00347982	71.9035	14.6019	49417	1675	48.6451	0.201913	4.71056e+09	4.41065e+08	3.63771e+09	0.118041	4.88449e+08	0.134274	1.12439e+07	0.00309092	51.5	0.772246	2.84589e+06	10.8081	111601	4.31601e+06	111.601	-3.77141	3417904128	0
45	2022	2016	1	1	6	22.4682	0.468019	0.180223	0.344453	0.654804	0.0427981	0.0714431	0.0534858	-0.060425	1.94591	0.4286	0	0.569549	1.35365	1	3.43399	0.574545	0	0.0482259	0.00221974	76.4781	14.5075	49058.5	785	46.8019	0.401397	5.72524e+09	5.26421e+08	3.4179e+09	0.124273	1.22254e+09	0.357687	4.78145e+06	0.00139894	54.61	0.596989	4.40058e+06	10.8008	116448	4.50349e+06	116.448	-5.54394
46	2012	2035	0	0		21.8007	0.349769	0.042079	0.067115	0.508101	-0.0227636	0.135808	0.137878	-0.18316	2.19722	0.3333	1	0.336713	1.03995	1	2.99573	0.343286	0.0354	0.121089	0.0064565	24.1391	13.4492	46529.6	2133	34.9769	0.0697881	2.93719e+09	9.29871e+08	1.52198e+09	0.028683	1.33285e+08	0.0875735			21.96	0.518175	1.30903e+07	10.7479	60121.4	1.97444e+06	60.1214		1535706880
46	2013	2035	0	0		21.8109	0.322938	0.053843	0.081124	0.520175	0.00257144	0.109703	0.133203	0.00902	2.19722	0.3333	0	0.369351	1.32238	1	3.04452	0.470698	0.0029	0.116178	0.00826138	26.095	13.4627	46610.3	2126	32.2938	0.0919539	2.96739e+09	9.13961e+08	1.53571e+09	0.0271562	1.84745e+08	0.1203			21.96	0.517528	7.29081e+06	10.7496	66085.5	2.17031e+06	66.0855		1425715584
46	2014	2035	0	0		21.8397	0.324261	0.038038	0.056237	0.473556	0.00933085	0.103106	0.135659	-0.071623	2.19722	0.3333	0	0.348578	1.3847	1	3.09104	0.367838	0.004	0.130251	0.0112204	27.2994	13.3717	47049	2030	32.4261	0.0600816	3.05393e+09	963893340	1.42572e+09	0.0268953	1.23988e+08	0.0869655			21.96	0.466846	1.01663e+07	10.759	72363.6	2.37649e+06	72.3636		1607518464
46	2015	2035	0	0		22.13	0.335244	0.036773	0.05493	0.450511	-0.0123866	0.0634658	0.110204	0.127517	2.19722	0.3333	0	0.365921	1.6202	1	3.13549	0.434209	1.0243	0.116357	0.00557387	26.7843	13.4569	49528.5	1872	33.5244	0.0500937	4.0825e+09	1.07365e+09	1.60752e+09	0.030505	1.35948e+08	0.0845699	8.08582e+07	0.0503	21.34	0.393758	1.90607e+06	10.8103	76015.9	2.49644e+06	76.0159	-0.519573	1779499264	0
46	2016	2035	0	0		22.3294	0.334328	0.040134	0.060329	0.392565	-0.00154636	0.0649869	0.102222	0.106985	2.19722	0.3333	0	0.34456	1.38991	1	3.17805	0.435914	0.982	0.112932	0.0106316	26.8481	13.5691	51053	1876	33.4328	0.0567251	4.98351e+09	1.03595e+09	1.7795e+09	0.0271179	1.88179e+08	0.105748	8.59498e+07	0.0483	19.96	0.357077	3.76546e+06	10.8406	80645.4	2.64847e+06	80.6454	-0.783629	2079715072	0
46	2017	2035	0	0		22.4495	0.378105	0.038179	0.05959	0.388166	-0.0368754	0.0626874	0.158529	0.168708	2.19722	0.3333	0	0.319885	1.08843	1	3.21888	0.341864	0.8118	0.111239	0.00926201	32.039	13.6385	51027.2	1726	37.8105	0.0625137	5.61962e+09	1.33451e+09	2.07972e+09	0.0205237	2.18474e+08	0.10505	9.37952e+07	0.0451	19.96	0.370081	1.18304e+07	10.8401	85682.6	2.8139e+06	85.6826	-0.845553	1966064640	0
46	2018	2035	0	0		22.4404	0.378905	0.020025	0.03222	0.351463	-0.0214892	0.08085	0.171202	-0.054647	2.19722	0.3333	0	0.303558	0.827665	1	3.2581	0.293956	0.6264	0.0992032	0.00871162	35.6941	13.5543	51373.7	1674	37.8905	0.034373	5.56828e+09	1.4487e+09	1.96606e+09	0.0186522	1.18877e+08	0.0604643	7.5763e+07	0.0385354	19.98	0.353083	8.12491e+06	10.8469	90455.1	2.97063e+06	90.4551	-0.450476	1831851264	0
46	2019	2035	0	0		22.4326	0.374875	0.015527	0.024918	0.330248	0.00229754	0.0976377	0.17961	-0.068265	2.19722	0.3333	0	0.308084	0.889845	1	3.29584	0.293903	0.4837	0.101393	0.00700954	38.1652	13.4618	51190.6	1582	37.4875	0.0193149	5.5255e+09	1.55038e+09	1.83185e+09	0.0206114	6.6716e+07	0.03642	6.42727e+07	0.0350862	20.27	0.331527	3707100	10.8433	97078.8	3.18816e+06	97.0788	-0.0373104	1727267968	0
46	2020	2035	0	0		22.4605	0.392913	0.004078	0.00662	0.308246	-0.00231317	0.128778	0.156849	-0.057092	2.19722	0.3333	0	0.309246	0.970879	1	3.3322	0.2939	0.4611	0.0928028	0.0118853	44.8604	13.4237	49857.1	2487	39.2913	0.00413575	5.68157e+09	1.39044e+09	1.72727e+09	0.0240099	1.4265e+07	0.00825873	5.73829e+07	0.0332218	20.27	0.304013	1.79525e+07	10.8169	100066	3.28625e+06	100.066	1.39193	2089208320	0
46	2021	2035	0	0		22.47	0.468318	-0.048206	-0.084691	0.365978	0.000264702	0.176883	0.149139	0.209545	2.30259	0.4	0	0.307503	1.124	1	3.3673	0.2939	0.4433	0.0816642	0.0105203	52.1938	13.6148	53164.6	2485	46.8318	-0.0949313	5.73557e+09	1.38705e+09	2.08921e+09	0.0199944	-2.89493e+08	-0.138566	6.52698e+07	0.0312414	20.27	0.364255	1.5993e+07	10.8812	115883	3.8057e+06	115.883		2893085184	0
46	2022	2035	0	0		22.7517	0.597436	0.002982	0.006511	0.433827	-0.00739908	0.183551	0.161673	0.384776	2.19722	0.3333	0	0.308904	0.997539	1	3.4012	0.293939	0.2642	0.064422	0.00676071	50.8268	13.7003	54336.9	2158	59.7436	0.00684371	7.60194e+09	2.77168e+09	2.89309e+09	0.0192956	2.09436e+07	0.00723918	7.67928e+07	0.0265436	20.27	0.380572	1.18787e+07	10.903	120917	3.97102e+06	120.917	1.29928
47	2012	2035	0	0		21.814	0.613467	0.044488	0.123557	0.215388	0.0789549	0.584904	0.0077741	2.19559	2.19722	0.3333	0	0.593321	1.2149	0	3.04452	0.594319	0.9474	0.0549055	0.0576406	29.8828	12.8634	36972.7	520	61.3467	0.166036	2.97633e+09	3.50941e+08	6.3659e+08	0.0172567	1.91016e+08	0.300061			56.09	0.213885		10.518	11765.7	1.96919e+06	11.7657		1122349696
47	2013	2035	0	0		21.886	0.595931	0.04907	0.124034	0.363507	0.179143	0.429648	0.0963708	0.763064	2.19722	0.3333	0	0.591635	1.11035	0	3.09104	0.592113	0.9394	0.0532758	0.0520158	34.0754	13.2078	37034.9	506	59.5931	0.186399	3.19879e+09	6.39891e+08	1.12235e+09	0.0163541	2.40927e+08	0.214663			56.09	0.350866		10.5196	12932.9	2.16453e+06	12.9329		526640352
47	2014	2035	0	0		21.973	0.532798	0.010994	0.023626	0.14025	0.0964338	0.719137	0.086234	-0.53077	2.19722	0.3333	0	0.601389	1.24795	0	3.13549	0.607895	0.7055	0.16952	0.0427436	34.9348	12.44	35454	457	53.2798	0.0480073	3.48935e+09	6.54005e+08	5.2664e+08	0.0157352	7.82629e+07	0.148608			56.17	0.150928		10.476	14161.5	2.37016e+06	14.1615
47	2016	2035	0	0		21.5802	0.403374	0.025342	0.046698	0.06897	-0.0869811	0.343846	0.0513833	-0.604157	1.94591	0.4286	1	0.590455	3.81758	0	3.21888	0.660661	0.1071	0.312772	0.0775708	39.0317	11.6533	35217.3	387	40.3374	0.060273	2.35589e+09	4.60407e+08	1.9468e+08	0.0138246	8.47187e+07	0.43517	1.53713e+07	0.0789567	52.38	0.0826354	8479124	10.4693	15782.3	2.64142e+06	15.7823	-1.70684	255152400	0
47	2017	2035	0	0		21.6029	0.358626	0.032397	0.052316	0.107073	0.027721	0.311164	0.0750894	0.310627	1.94591	0.4286	1	0.619533	3.17282	0	3.2581	0.636112	0.1071	0.327073	0.0134453	44.7148	11.8328	37702.7	389	35.8626	0.0628673	2.41008e+09	5.34898e+08	2.55152e+08	0.0128049	9.71778e+07	0.380862	3.03531e+07	0.118961	52.28	0.105869	5.31898e+06	10.5375	16768.1	2.80641e+06	16.7681	-1.16364	258443040	0
47	2018	2035	0	0		21.6795	0.409483	0.01699	0.027627	0.103129	-0.0424808	0.314534	0.0755302	0.012897	2.19722	0.3333	0	0.619543	2.3816	0	3.29584	0.6264	0.087	0.32152	0.0719245	53.4798	12.1029	39836.3	324	40.9483	0.0476277	2.60195e+09	2.54605e+08	2.58443e+08	0.013698	7.31798e+07	0.283157	5.95971e+07	0.2306	52.28	0.0993266	1.11255e+07	10.5926	17702	2.96272e+06	17.702	-0.205314	548735104	0
47	2019	2035	0	0		21.447	0.54041	0.019871	0.038501	0.209843	0.0753284	0.0204831	0.181988	1.12323	2.19722	0.3333	0	0.586828	2.7526	0	3.3322	0.57215	0.0752	0.198452	0.0926459	59.1422	12.6764	42635.3	861	54.0409	0.0793239	2.06208e+09	5.09414e+08	5.48735e+08	0.015814	7.51764e+07	0.136999	8.76676e+07	0.159763	42.28	0.266107	1.50851e+07	10.6605	18998.3	3.17967e+06	18.9983	0.153715	552561984	0
47	2020	2035	0	0		21.4774	0.53347	0.032874	0.070984	0.263888	0.0669981	0.0204417	0.24921	0.006974	2.07944	0.375	0	0.595435	3.69674	0	3.3673	0.558772	0.0752	0.169258	0.0586689	59.7874	12.5776	47408.2	890	53.347	0.0992615	2.12577e+09	6.86823e+08	5.52562e+08	0.0146402	9.84411e+07	0.178154	1.18677e+08	0.214777	42.28	0.259935	2.88832e+07	10.7666	19582.8	3.2775e+06	19.5828	0.186951	656255552	0
47	2021	2035	0	0		21.4735	0.480749	0.041888	0.084994	0.309319	0.0645434	0.0481729	0.293849	0.18766	2.07944	0.375	0	0.524483	4.64942	0	3.4012	0.52475	0.1735	0.192811	0.00404229	65.8082	12.6829	64466.4	1038	48.0749	0.108588	2.11745e+09	8.16054e+08	6.56256e+08	0.0143418	1.19391e+08	0.181928	1.18576e+08	0.180686	39.86	0.309927	1.98691e+07	11.0449	22678.2	3.79557e+06	22.6782	-0.00685101	793843008	0
47	2022	2035	0	0		21.6131	0.490645	0.046378	0.090236	0.348769	0.0800418	0.0488067	0.291938	0.209655	1.94591	0.4286	0	0.426382	3.35059	0	3.43399	0.523676	0.3293	0.164313	0.00516043	69.2674	12.8134	51174.1	1221	49.0645	0.108071	2.4348e+09	9.44573e+08	7.93843e+08	0.0139715	1.34028e+08	0.168834	1.44045e+08	0.181453	29.09	0.32604	2.7049e+07	10.843	23663.3	3.96044e+06	23.6633	0.0720798
48	2012	2022	1	0	-10	22.4794	0.437781	0.069926	0.10991	0.352425	0.0859297	0.0354907	0.307613	-0.165013	2.19722	0.5556	0	0.837729	1.3677	1	3.46574	0.890096	0.0001	0.115227	0.00321305	54.2891	13.0802	42689.7	5803	43.7781	0.134988	5.78991e+09	3.91911e+09	1.82239e+09	0.0486769	4.39411e+08	0.241118			70.77	0.314753	2.03864e+07	10.6617	29853.7	7.4948e+06	29.8537		5543854080
48	2013	2022	1	0	-9	22.9967	0.619171	0.05637	0.136767	0.592555	0.00587498	0.0366516	0.18295	2.04208	2.19722	0.5556	0	0.811886	1.38582	1	3.49651	0.864755	0	0.0573182	0.0176621	59.8406	14.1504	45215.2	7279	61.9171	0.158777	9.71302e+09	4.26612e+09	5.54385e+09	0.0413215	5.87317e+08	0.10594			70.77	0.570765	3.51886e+07	10.7192	32815.2	8.23829e+06	32.8152		7018186752
48	2014	2022	1	0	-8	23.0686	0.617403	0.037129	0.097261	0.696611	0.139611	0.0312613	0.203601	0.26594	1.94591	0.4286	1	0.720107	1.25601	1	3.52636	0.741659	0	0.0350047	0.0065553	66.2619	14.3446	46052.7	6184	61.7403	0.126351	1.04365e+10	4.90496e+09	7.01819e+09	0.0355809	5.04516e+08	0.0718869			63.63	0.672467	2.83432e+07	10.7376	35932.6	9.02093e+06	35.9326		5433566720
48	2015	2022	1	0	-7	22.9174	0.663016	0.020671	0.057179	0.559897	0.221599	0.02895	0.21542	-0.225788	2.19722	0.5556	0	0.69564	1.30134	1	3.55535	0.717463	0.0006	0.0476464	0.00281303	88.8531	14.0737	46212.6	6551	66.3016	0.0975891	8.97267e+09	5.07151e+09	5.43357e+09	0.0604404	2.95075e+08	0.0543059	8.23033e+07	0.0151472	63.63	0.605569	5.19606e+07	10.741	37746.2	9.47623e+06	37.7462	-1.27682	4435992576	0
48	2016	2022	1	0	-6	23.6647	0.309024	0.027276	0.047256	0.317807	-0.0091688	0.0151549	0.0919759	-0.183595	2.19722	0.5556	0	0.638345	1.31579	1	3.58352	0.811755	0.0003	0.0813271	0.010087	98.1497	13.8671	44437.2	5882	30.9024	0.0484543	1.89436e+10	5.11344e+09	4.43599e+09	0.0456346	6.34246e+08	0.142977	6.60026e+07	0.0148789	28.68	0.234169	4.3408e+07	10.7019	40045	1.00533e+07	40.045	-2.26274	4889052160	0
48	2017	2022	1	0	-5	23.7687	0.389247	0.009933	0.01531	0.244685	0.0209124	0.026234	0.32178	0.102133	2.30259	0.6	0	0.614132	1.0285	1	3.61092	0.754304	0	0.0719278	0.00188015	112.323	13.7084	45224.3	4923	38.9247	0.0198415	2.10184e+10	1.06416e+10	4.88905e+09	0.0456197	2.54707e+08	0.0520974	1.31682e+08	0.0269341	26.37	0.232608	4.84143e+08	10.7194	42546.3	1.06813e+07	42.5463	-0.659721	4517789184	0
48	2018	2022	1	0	-4	23.6724	0.605061	-0.24863	-0.489395	0.225279	-0.0567085	0.036182	0.526965	-0.075938	2.07944	0.625	0	0.606387	0.910202	1	3.63759	0.679221	0	0.0445736	0.00318744	121.894	13.4961	46884.1	5028	60.5061	-0.607011	1.90899e+10	1.52974e+10	4.51779e+09	0.0437633	-4.57646e+09	-1.01299	2.91503e+08	0.0645235	26.37	0.236659	1.09101e+07	10.7555	44916.1	1.12762e+07	44.9161		1474124160	0
48	2019	2022	1	0	-3	23.4059	0.661928	-0.153807	-0.415388	0.08745	-0.0360757	0.0341458	0.578187	-0.673707	2.30259	0.6	0	0.596394	1.17244	1	3.66356	0.633334	0	0.204966	0.00233706	124.404	12.4165	44096.8	3300	66.1928	-0.523357	1.46237e+10	1.33961e+10	1.47412e+09	0.0379124	-2.5874e+09	-1.75521	3.56442e+08	0.241799	25.37	0.100804	3.71986e+08	10.6942	48205.2	1.2102e+07	48.2052
48	2021	2022	1	0	-1	23.1655	0.533911	-0.017327	-0.037469	0.255042	0.0539878	0.0575261	0.587056	0.373703	2.30259	0.6	0	0.5312	1.12556	1	3.71357	0.581	0	0.0600924	0.0098363	157.454	13.1713	47969.8	3150	53.3911	-0.0357667	1.14982e+10	1.2928e+10	3.01373e+09	0.029725	-1.91681e+08	-0.0636025	2.81679e+08	0.0934654	13.73	0.262104	1.25218e+08	10.7783	57542.4	1.44461e+07	57.5424		2349810432	0
48	2022	2022	1	1	0	22.949	0.561668	-0.117869	-0.259791	0.22639	0.165352	0.0207564	0.649288	-0.220298	2.19722	0.3333	0	0.519335	1.12306	1	3.73767	0.569346	0	0.0920451	0.00700686	164.456	12.9414	46334.5	2062	56.1668	-0.300773	9.26073e+09	1.27627e+10	2.34981e+09	0.031375	-1.22092e+09	-0.519582	2.50096e+08	0.106432	13.73	0.253739	1.9657e+07	10.7437	60041.8	1.50736e+07	60.0418
49	2012	2035	0	0		23.0901	0.341024	0.160215	0.251541	1.38567	0.0745453	0.408856	0.117366	0.209904	2.3979	0.3636	0	0.654205	4.76797	1	2.99573	0.858409	0.0044	0.0259648	0.00622596	29.8828	15.4212	44324.2	4274	34.1024	0.260391	1.0664e+10	1.61867e+09	1.36868e+10	0.0172567	1.82985e+09	0.133694			41.52	1.28346	3.06237e+07	10.6993	44226.3	235496	44.2263		15814791168
49	2013	2035	0	0		23.279	0.299057	0.196027	0.28754	1.33542	0.0265231	0.369334	0.0985774	0.155476	2.3979	0.3636	0	0.653087	5.79604	1	3.04452	0.861583	0.0044	0.0292064	0.0358478	34.0754	15.5327	43554.1	5135	29.9057	0.299189	1.28809e+10	1.73956e+09	1.58148e+10	0.0163541	2.70131e+09	0.170809			41.52	1.22777	5.78535e+07	10.6818	48613.6	258858	48.6136		18814365696
49	2014	2035	0	0		23.517	0.308801	0.170919	0.245753	1.28767	0.0971073	0.304951	0.101104	0.189669	2.3979	0.3636	0	0.638055	4.33311	1	3.09104	0.710242	0.0044	0.0293204	0.12427	34.9348	15.608	44482.7	7036	30.8801	0.257646	1.63413e+10	2.21014e+09	1.88144e+10	0.0157352	2.91015e+09	0.154677			41.52	1.15134	8.37297e+07	10.7029	53231.8	283449	53.2318		20738125824
49	2015	2035	0	0		23.6829	0.298748	0.154668	0.222019	1.16401	0.112981	0.291588	0.085025	0.10225	2.30259	0.3	0	0.682975	4.21904	1	3.13549	0.760333	0.0009	0.0237827	0.00352692	36.515	15.687	47416.2	8151	29.8748	0.237683	1.92909e+10	2.28676e+09	2.07381e+10	0.0154743	3.21534e+09	0.155045	1.00373e+08	0.00484002	41.52	1.07502	6.80907e+07	10.7667	55918.5	297755	55.9185	-3.46679	22410653696	0
49	2016	2035	0	0		23.9255	0.355604	0.133594	0.199575	1.02151	0.121398	0.281374	0.0724914	0.08065	2.3979	0.3636	0	0.681529	3.58102	1	3.17805	0.762012	0.0009	0.0215765	0.00236242	39.0317	15.7305	47538.7	8396	35.5604	0.214441	2.45866e+10	2.49472e+09	2.24107e+10	0.0138246	3.39751e+09	0.151602	8.9927e+07	0.00401269	41.52	0.911497	7.73928e+07	10.7693	59324	315889	59.324	-3.6318	24314613760	0
49	2017	2035	0	0		24.0448	0.345081	0.119816	0.18434	0.930006	0.0417178	0.312725	0.0630041	0.084958	2.3979	0.3636	0	0.708826	4.17157	1	3.21888	0.814449	0.0009	0.0159066	0.00501573	44.7148	15.8018	50349.1	8294	34.5081	0.199629	2.77025e+10	2.56989e+09	2.43146e+10	0.0128049	3.62185e+09	0.148958	8.40354e+07	0.00345617	41.52	0.877704	7.8369e+07	10.8268	63029.5	335620	63.0295	-3.7635	26708213760	0
49	2018	2035	0	0		24.137	0.344171	0.113283	0.172847	0.919702	0.0865706	0.328993	0.0564657	0.098443	2.3979	0.3636	0	0.71838	2.87964	1	3.2581	0.820458	0.0009	0.0116843	0.0106493	53.4798	15.8874	52293.1	8068	34.4171	0.192052	3.03776e+10	2.64111e+09	2.67082e+10	0.013698	3.82616e+09	0.143258	1.10304e+08	0.00412997	41.52	0.879208	8.96779e+07	10.8646	66540.2	354314	66.5402	-3.54638	29664673792	0
49	2019	2035	0	0		24.6284	0.232755	0.080556	0.106857	0.572641	0.0423848	0.236555	0.04045	0.110695	2.30259	0.3	1	0.710639	1.72275	1	3.29584	0.842649	0.7104	0.0322761	0.00803787	59.1422	15.9355	53596.6	8124	23.2755	0.124047	4.9658e+10	3.11064e+09	2.96647e+10	0.015814	4.72619e+09	0.15932	1.73888e+08	0.00586178	25.14	0.597379	2.17118e+08	10.8893	71412.8	380260	71.4128	-3.30246	32742766592	0
49	2020	2035	0	0		24.7346	0.305607	0.105095	0.144185	0.6244	0.0693398	0.19903	0.0560815	0.103763	2.30259	0.3	1	0.707419	1.91147	1	3.3322	0.806458	0.7104	0.026279	0.00521002	59.7874	15.9184	60000.7	8131	30.5607	0.177372	55219448243	4.2995e+09	3.27428e+10	0.0146402	6.80114e+09	0.207714	1.81082e+08	0.00553046	25.14	0.592957	1.78113e+08	11.0021	73609.9	391959	73.6099	-3.62589	36373917696	0
49	2021	2035	0	0		24.6801	0.265026	0.052019	0.072842	0.676647	0.0998853	0.160237	0.056813	0.110899	2.19722	0.4444	0	0.68535	1.86512	1	3.3673	0.78733	0.8901	0.0296768	0.00315458	65.8082	16.0135	81395.6	8464	26.5026	0.0905881	5.22928e+10	4.39856e+09	3.63739e+10	0.0143418	3.48165e+09	0.0957182	3.3136e+08	0.00910982	25.04	0.695582	1.78356e+08	11.0449	85245.2	453915	85.2452	-2.35206	36488372224	0
49	2022	2035	0	0		24.6996	0.277451	0.053767	0.073813	0.690699	0.0601904	0.149907	0.0510738	0.003147	2.3979	0.3636	0	0.674039	2.04002	1	3.4012	0.749486	0.8583	0.0228507	0.00223081	69.2674	16.0268	64007.6	8781	27.7451	0.0876529	5.33209e+10	4.25223e+09	3.64884e+10	0.0139715	3.377e+09	0.0925501	3.42748e+08	0.00939335	25.02	0.684316	9.98984e+07	11.0449	88948.1	473632	88.9481	-2.28775
50	2012	2021	1	0	-9	21.9611	0.130811	0.121211	0.13717	0.666859	0.126845	0.126017	0.156352	-0.026104	2.07944	0.375	0	0.27513	1.71644	1	3.04452	0.295707	0.1475	0.07589	0.016297	63.4616	13.5478	44060.7	7657	13.0811	0.157501	3.44827e+09	1.69774e+09	2.20191e+09	0.0604788	4.72063e+08	0.214388			13.47	0.638554	1.63307e+06	10.6933	41249.5	3.13366e+06	41.2495		2526679808
50	2013	2021	1	0	-8	21.9393	0.132906	0.073962	0.085194	0.740739	0.0606906	0.153182	0.140122	0.147494	2.19722	0.3333	0	0.275776	1.80848	1	3.09104	0.331701	0.045	0.0791224	0.00715668	72.222	13.7254	44444.2	8875	13.2906	0.10226	3.37378e+09	1.48946e+09	2.52668e+09	0.0569374	2.99149e+08	0.118396			13.47	0.748916	1.03179e+06	10.702	45341.5	3.44452e+06	45.3415		3068641280
50	2014	2021	1	0	-7	22.0415	0.171864	0.075006	0.088595	0.863131	0.0817937	0.167472	0.123978	0.214495	2.19722	0.3333	0	0.284046	2.54101	1	3.13549	0.297159	0.0457	0.076983	0.0198364	76.9791	13.9129	45795.5	8944	17.1864	0.103128	3.7367e+09	1.52847e+09	3.06864e+09	0.0565741	3.19128e+08	0.103997			13.47	0.821216	2.17402e+06	10.732	49649	3.77175e+06	49.649		2876659200
50	2015	2021	1	0	-6	22.523	0.163774	0.007703	0.009245	0.587973	0.0311369	0.0925305	0.0800947	-0.062563	2.19722	0.3333	0	0.342441	3.18668	1	3.17805	0.463018	0.9078	0.0839813	0.00286256	76.5332	13.8382	46029.6	8028	16.3774	0.00909358	6.0483e+09	1589815596	2.87666e+09	0.0445912	4.5993e+07	0.0159883	92891920	0.0322916	13.47	0.475615	4.78001e+06	10.7371	52154.8	3.96211e+06	52.1548	0.702948	3366455040	0
50	2016	2021	1	0	-5	22.5316	0.179453	0.17669	0.213303	0.554219	0.0475362	0.123551	0.0731139	0.170266	2.19722	0.3333	0	0.362598	2.01774	1	3.21888	0.453711	0.9056	0.0627997	0.0019635	87.0153	14.0084	46476.2	9380	17.9453	0.254368	6.10017e+09	1.50026e+09	3.36645e+09	0.0404745	1.27323e+09	0.378212	1.1007e+08	0.0326963	13.47	0.551863	1.66938e+06	10.7467	55331.1	4.20341e+06	55.3311	-2.44819	3800188160	0
50	2017	2021	1	0	-4	22.4595	0.15437	0.126668	0.152129	0.645413	0.0380247	0.131517	0.0851897	0.12884	2.19722	0.3333	0	0.362598	2.00035	1	3.2581	0.441177	0.9164	0.0562027	0.00373783	105.281	14.1498	47349	9209	15.437	0.181848	5.67581e+09	1.42136e+09	3.80019e+09	0.0461834	8.72803e+08	0.229674	1.27983e+08	0.033678	13.47	0.669541	1185148	10.7653	58787.2	4.46596e+06	58.7872	-1.91981	3801955840	0
50	2018	2021	1	0	-3	22.4439	0.223124	0.067321	0.082956	0.675064	0.110589	0.137312	0.0916413	0.000465	2.19722	0.3333	0	0.362598	1.39223	1	3.29584	0.447776	0.9302	0.045732	0.00389138	116.573	14.1356	47685.1	9234	22.3124	0.103902	5.58817e+09	1.4829e+09	3.80196e+09	0.0461191	4.5107e+08	0.118642	1.39595e+08	0.0367166	13.47	0.680358	3.00052e+07	10.7724	62061.6	4.71471e+06	62.0616	-1.17288	3337576704	0
50	2019	2021	1	0	-2	22.5438	0.205303	0.051593	0.06562	0.567453	0.0822783	0.103209	0.101994	-0.122142	2.19722	0.3333	0	0.362598	1.18848	1	3.3322	0.434272	0.9423	0.0434689	0.00361241	123.006	13.9719	47785.3	7541	20.5303	0.0717522	6.1752e+09	1.65793e+09	3.33758e+09	0.0441209	3.52118e+08	0.105501	1.39054e+08	0.0416633	13.47	0.540481	6.48537e+06	10.7745	66606.2	5.05996e+06	66.6062	-0.9291	3744914432	0
50	2020	2021	1	0	-1	22.8656	0.259076	0.042964	0.057107	0.499412	0.046345	0.0863547	0.0804884	0.122046	2.19722	0.3333	0	0.402831	1.14657	1	3.3673	0.484368	0.8962	0.041487	0.00237049	127.426	14.0646	46126.5	7916	25.9076	0.0582815	8.51934e+09	1.76123e+09	3.74491e+09	0.0389351	3.67883e+08	0.0982354	1.61198e+08	0.0430446	13.47	0.439578	2.53729e+07	10.7392	68655.4	5.21563e+06	68.6554	-0.82513	4772690432	0
50	2021	2021	1	1	0	22.9953	0.35292	0.029343	0.042467	0.523927	-0.0285605	0.109643	0.136405	0.274446	2.19722	0.3333	0	0.412223	1.06034	1	3.4012	0.47438	0.8962	0.0432327	0.00351385	153.131	14.1578	48132.2	9287	35.292	0.0465789	9.69959e+09	2.63225e+09	4.77269e+09	0.0348027	2.92348e+08	0.0612544	2.32708e+08	0.0487582	13.47	0.492051	1.59719e+07	10.7817	79507.7	6.04006e+06	79.5077	-0.228161	8759965696	0
50	2022	2021	1	1	1	23.4503	0.43741	0.022005	0.036584	0.549438	0.0696595	0.132899	0.229481	0.835435	2.19722	0.3333	0	0.423933	0.823727	1	3.43399	0.490592	0.9172	0.0465892	0.00215233	186.249	14.3962	48802.6	12891	43.741	0.044384	1.52871e+10	7.17374e+09	8.75997e+09	0.0331126	3.81718e+08	0.0435753	5.03728e+08	0.0575034	13.84	0.573031	6.89032e+07	10.7956	82961.4	6.30243e+06	82.9614	0.277356
51	2013	2035	0	0		20.8832	0.357445	0.081052	0.134354	0.719065	0.140574	0.0832843	0.486355	7.53611	1.60944	0.4	0	0.615602	1.6823	0	3.09104	0.621014	0	0.0871307	0.00104961	46.0213	12.9742	49904.7	543	35.7445	0.145395	1.17343e+09	7.85374e+08	8.42142e+08	0.02346	1.09627e+08	0.130176			46.16	0.717678	1.64961e+07	10.8179	57010.7	2.2167e+06	57.0107		734943808
51	2014	2035	0	0		21.4721	0.231992	0.025364	0.03507	0.447056	0.037424	0.037734	0.260554	-0.127292	1.60944	0.4	0	0.528992	1.69452	0	3.13549	0.675999	0	0.0885955	0.000330264	47.7054	12.8111	49281.3	814	23.1992	0.0277251	2.1145e+09	8.08978e+08	7.34944e+08	0.018774	4.50243e+07	0.0612622			37.3	0.347573	2.62758e+07	10.8053	62426.7	2.42729e+06	62.4267		709872320
51	2015	2035	0	0		21.6494	0.300855	0.056552	0.077412	0.306023	0.0266839	0.0404406	0.235227	-0.034113	1.60944	0.4	0	0.475191	2.71427	0	3.17805	0.507438	0	0.1073	0.0127607	47.2846	12.7285	49976.5	1085	30.0855	0.0868975	2.52483e+09	8.96615e+08	7.09872e+08	0.0200945	1.53394e+08	0.216086	2.94999e+07	0.0415567	37.3	0.281156	4.37058e+07	10.8193	65577.4	2.5498e+06	65.5774	-1.64862	1046072640	0
51	2016	2035	0	0		21.715	0.294113	0.046278	0.065864	0.400734	-0.047997	0.0442206	0.467728	0.473607	1.38629	0.5	0	0.425003	2.38133	0	3.21888	0.420746	0	0.0916151	0.000623946	49.9301	12.8998	51453.4	1077	29.4113	0.0739101	2.69595e+09	1.6252e+09	1.04607e+09	0.0182103	1.40654e+08	0.134459	2.71544e+07	0.0259584	37.3	0.388016	1.70292e+07	10.8485	69571.2	2.70508e+06	69.5712	-1.64476	1741006336	0
51	2017	2035	0	0		21.7357	0.271909	0.060874	0.084889	0.639114	0.093227	0.0898417	0.444376	0.664326	1.60944	0.4	0	0.412266	2.0595	0	3.2581	0.409637	0	0.110159	0.00406659	65.8833	13.401	53220.6	1074	27.1909	0.101294	2.75223e+09	1.67952e+09	1.74101e+09	0.0177088	2.02981e+08	0.116588	6.25967e+07	0.0359543	37.3	0.632579	1.7389e+07	10.8822	73916.8	2.87405e+06	73.9168	-1.1764	1854621568	0
51	2018	2035	0	0		21.8632	0.34333	0.034716	0.050305	0.630947	-0.112249	0.0861075	0.376391	0.065258	1.60944	0.4	0	0.412054	1.32202	0	3.29584	0.401189	0	0.0711366	0.00535224	74.1496	13.4561	53006.1	1006	34.333	0.0545746	3.12662e+09	1.72556e+09	1.85462e+09	0.0169539	1.1205e+08	0.0604167	6.2339e+07	0.0336128	37.3	0.593172	1.6672e+07	10.8782	78033.9	3.03413e+06	78.0339	-0.586359	1884877568	0
51	2019	2035	0	0		21.8518	0.32825	0.008045	0.012113	0.606282	-0.000680532	0.0747585	0.380915	0.016314	1.60944	0.4	0	0.413386	1.29043	0	3.3322	0.400114	0	0.0702233	0.0154235	73.6154	13.4537	53913.5	990	32.825	0.0205315	3.0912e+09	1.82531e+09	1.88488e+09	0.0173941	4.26339e+07	0.0226189	6.34006e+07	0.0336365	37.3	0.609755	5.31445e+07	10.8952	83748.1	3.25631e+06	83.7481	0.396824	1834093440	0
51	2020	2035	0	0		21.7837	0.37427	-0.083702	-0.128867	0.613521	0.0615346	0.0445741	0.38954	-0.026943	1.60944	0.4	0	0.387006	1.54785	0	3.3673	0.3856	0	0.072235	0.00359137	74.0851	13.4172	53195	964	37.427	-0.145293	2.88771e+09	1.87995e+09	1.83409e+09	0.0163117	-2.62534e+08	-0.143141	6.66131e+07	0.0363194	34.26	0.635139	1.51445e+07	10.8817	86324.7	3.35649e+06	86.3247		2620129536	0
51	2021	2035	0	0		21.8477	0.376626	0.035974	0.057603	0.878337	0.0374699	0.0809892	0.34332	0.428569	1.60944	0.4	0	0.367744	1.65794	0	3.4012	0.360158	0	0.0664625	0.0013265	96.8133	13.7648	56256.5	1044	37.6626	0.0758571	3.07841e+09	1.91409e+09	2.62013e+09	0.0171466	1.4557e+08	0.0555582	9.18697e+07	0.035063	34.26	0.851132	1.51445e+07	10.9377	99969.8	3.88705e+06	99.9698	-0.460284	2509996544	0
51	2022	2035	0	0		21.8495	0.391426	-0.047408	-0.076965	0.814597	0.0105057	0.0940492	0.322326	-0.042033	1.60944	0.4	0	0.366182	1.51378	0	3.43399	0.356595	0	0.0360792	0.00104829	108.05	13.7061	56509.7	1346	39.1426	-0.0906093	3.08414e+09	1.94746e+09	2.51e+09	0.016228	-1.70067e+08	-0.0677559	8.62381e+07	0.0343579	34.26	0.81384	1.51445e+07	10.9422	104313	4.05589e+06	104.313
52	2012	2022	1	0	-10	21.673	0.318555	0.061552	0.086024	0.177768	0.0027577	0.107087	0.0339028	0.036216	1.94591	0.4286	0	0.339455	1.33757	1	2.99573	0.3502	0.0052	0.212267	0.0357797	54.2891	12.8409	41908.6	1051	31.8555	0.0909899	2.58502e+09	1.54861e+08	4.23557e+08	0.0486769	1.60283e+08	0.378421			22.15	0.163851	1.10398e+06	10.6433	29853.7	7.4948e+06	29.8537		536150208
52	2013	2022	1	0	-9	21.7661	0.373312	0.057751	0.088467	0.197757	-0.0396902	0.171889	0.0540092	0.265828	1.94591	0.4286	1	0.32767	1.43341	1	3.04452	0.346897	0.0051	0.218107	0.0401828	59.8406	12.938	41341.2	989	37.3312	0.0913934	2.8373e+09	2.30034e+08	5.3615e+08	0.0413215	1.62507e+08	0.303099			21.64	0.188965	5.56965e+06	10.6296	32815.2	8.23829e+06	32.8152		855981248
52	2014	2022	1	0	-8	21.9711	0.300708	0.072534	0.108796	0.270881	0.0380392	0.140239	0.0539223	0.596533	1.94591	0.4286	1	0.316722	3.6015	1	3.09104	0.337908	6.7521	0.199327	0.0261627	66.2619	13.308	42724.8	1283	30.0708	0.1075	3.4827e+09	2.89841e+08	855981251	0.0355809	2.61808e+08	0.305857			19.05	0.245781	1.84308e+06	10.6626	35932.6	9.02093e+06	35.9326		1122725504
52	2015	2022	1	0	-7	22.638	0.189144	0.058774	0.072691	0.305264	0.0252633	0.0865686	0.0355842	0.311624	2.19722	0.3333	0	0.31082	2.8704	1	3.13549	0.480192	4.5811	0.224981	0.0158414	88.8531	13.4686	44225.8	1506	18.9144	0.044844	6.78504e+09	3.92968e+08	1.12273e+09	0.0604404	2.46718e+08	0.219749	1.68826e+08	0.150372	8.12	0.165471	2.81475e+06	10.6971	37746.2	9.47623e+06	37.7462	-0.379378
52	2018	2022	1	0	-4	22.9563	0.22516	0.059203	0.0779	0.409995	0.020016	0.0737555	0.0660034	0.496127	2.19722	0.3333	0	0.275627	1.30621	1	3.2581	0.45217	3.2885	0.0712661	0.00678599	121.894	14.2814	49612.1	2353	22.516	0.0761765	9.32767e+09	9.35552e+08	3.5158e+09	0.0437633	5.50562e+08	0.156597	4.34345e+08	0.123541	7.42	0.376921	2.6876e+07	10.812	44916.1	1.12762e+07	44.9161	-0.2371	4039258112	0
52	2019	2022	1	0	-3	23.1084	0.24599	0.07158	0.093736	0.400151	0.00357203	0.0703525	0.0651545	0.148888	2.19722	0.3333	0	0.26909	1.51942	1	3.29584	0.423838	0.0925	0.0677597	0.0432825	124.404	14.3882	51099.4	2326	24.599	0.0968749	1.0861e+10	1.03051e+09	4.03926e+09	0.0379124	7.93337e+08	0.196407	5.63017e+08	0.139386	8.99	0.371905	7.00984e+07	10.8415	48205.2	1.2102e+07	48.2052	-0.342938	4436047872	0
52	2020	2022	1	0	-2	23.2438	0.248536	0.07496	0.099594	0.380834	0.0156655	0.0968826	0.0544979	0.098233	2.19722	0.3333	0	0.275044	3.10142	1	3.3322	0.538382	0.0925	0.0666714	0.0371093	133.935	14.4683	49322.6	2589	24.8536	0.102333	1.24355e+10	1.05798e+09	4.43605e+09	0.0343443	9.56282e+08	0.215571	5.57416e+08	0.125656	9.43	0.356725	6.78114e+07	10.8062	49688.2	1.24743e+07	49.6882	-0.539741	4143867136	0
52	2021	2022	1	0	-1	23.3597	0.284414	0.049515	0.067598	0.313943	-0.0195969	0.129616	0.0507063	-0.065865	2.07944	0.375	0	0.274174	1.92371	1	3.3673	0.435571	0	0.0791522	0.0179491	157.454	14.3676	52326.8	2917	28.4414	0.0687534	1.39633e+10	1.14337e+09	4.14387e+09	0.029725	6.86982e+08	0.165783	5.49886e+08	0.132699	9.44	0.296768	7.22756e+07	10.8653	57542.4	1.44461e+07	57.5424	-0.222598	3456203008	0
52	2022	2022	1	1	0	23.4081	0.30465	0.004213	0.005974	0.241526	-0.0353155	0.132778	0.0501897	-0.165947	2.19722	0.3333	0	0.233768	1.3266	1	3.4012	0.290494	0	0.105231	0.0192943	164.456	14.1541	50676.2	3167	30.465	0.00360921	1.46563e+10	1.23571e+09	3.4562e+09	0.031375	3.67825e+07	0.0106425	4.69243e+08	0.135768	12.13	0.235816	9.72424e+07	10.8332	60041.8	1.50736e+07	60.0418	2.5461
53	2012	2035	0	0		23.2967	0.375408	0.1233	0.197205	1.39929	0.172824	0.0911279	0.175578	0.001014	2.19722	0.3333	0	0.765066	1.45982	1	2.99573	0.837098	0.0002	0.0707741	0.00166047	83.9847	15.1269	50122.4	11024	37.5408	0.231431	13111354448	6132401080	17474707097	0.214781	1895243964	0.108456			41.03	1.33279	179086170	10.8222	36602.7	2.98602e+06	36.6027		20889706496
53	2013	2035	0	0		23.5256	0.443279	0.116066	0.197798	1.4117	0.190892	0.105918	0.260143	0.195425	2.19722	0.3333	0	0.762077	1.71556	1	3.04452	0.837603	0.0002	0.081356	0.00215494	93.1988	15.1784	50450.6	13227	44.3279	0.209994	16483747701	8561363461	20889705715	0.21319	1927087454	0.0922506			41.03	1.26729	173552600	10.8288	40233.7	3.28223e+06	40.2337		25537290240
53	2014	2035	0	0		23.6935	0.456394	0.117164	0.213211	1.41948	0.214913	0.085077	0.228464	0.222482	2.19722	0.3333	0	0.762269	1.68868	1	3.09104	0.826815	0.0002	0.0836809	0.00270141	99.8575	15.3712	51601.1	14036	45.6394	0.229213	19496527708	8599103690	25537289610	0.208915	2429295219	0.0951274			41.03	1.30984	579765098	10.8513	44055.9	3.59404e+06	44.0559		24527892480
53	2015	2035	0	0		23.7702	0.430844	0.109604	0.19682	1.20984	0.091463	0.0822266	0.222641	-0.039526	2.19722	0.3333	0	0.782172	1.5385	1	3.13549	0.857424	0.0002	0.0996586	0.00276167	104.635	15.3038	52508	15698	43.0844	0.209463	21050725683	9190768743	24527892839	0.195013	2509603705	0.102316	1830992839	0.0746494	41.03	1.16518	709071454	10.8687	46279.5	3.77544e+06	46.2795	-0.315266	26633949184	0
53	2016	2035	0	0		23.9217	0.493372	0.057878	0.108077	1.16958	0.187533	0.0789625	0.228154	0.085864	2.19722	0.3333	0	0.780057	1.30629	1	3.17805	0.841306	0.0002	0.0924324	0.00351715	119.79	15.3294	52085.6	16865	49.3372	0.119394	24493788810	10724036474	26633948551	0.175235	1481591248	0.0556279	1937312797	0.0727385	41.03	1.08738	517797351	10.8607	49098	4.00537e+06	49.098	0.268185	31345745920	0
53	2017	2035	0	0		23.996	0.52348	0.027161	0.055316	1.2322	0.0255769	0.0886646	0.228796	0.176909	2.19722	0.3333	0	0.780057	0.979944	1	3.21888	0.827194	0.0002	0.0862842	0.00496361	134.829	15.4551	53153.1	17341	52.348	0.0605949	26383760753	11866495441	31345746762	0.172705	761822825	0.0243039	2054740061	0.0655508	41.03	1.18807	640576605	10.8809	52164.7	4.25555e+06	52.1647	0.992191	28249339904	0
53	2018	2035	0	0		23.8759	0.556152	0.00369	0.008001	1.13496	-0.00434212	0.107809	0.242726	-0.098782	2.30259	0.3	0	0.789934	0.940426	1	3.2581	0.843659	0.0001	0.0282026	0.00523627	134.331	15.3475	53451.1	16540	55.6152	0.00381721	23396529475	12279496274	28249339672	0.173656	39639787	0.00140321	1735368721	0.0614304	41.03	1.20742	398426582	10.8865	55070.3	4.49258e+06	55.0703	3.77914	29173637120	0
53	2019	2035	0	0		23.9137	0.568016	0.006198	0.014158	1.22334	0.112635	0.0801229	0.235178	0.032719	2.19722	0.3333	0	0.780882	0.939066	1	3.29584	0.828459	0.0001	0.0327545	0.00477326	129.516	15.3581	54136.5	14788	56.8016	0.0100019	24298528593	13167598810	29173636262	0.153212	104985427	0.00359864	1937077557	0.0663982	41.03	1.20063	466818134	10.8993	59102.9	4.82156e+06	59.1029	2.91511	33095733248	0
53	2020	2035	0	0		24.0621	0.610204	0.020986	0.051268	1.26118	0.131216	0.074032	0.183286	0.13444	2.19722	0.3333	0	0.777	1.06581	1	3.3322	0.805016	0.0001	0.0305884	0.0045765	129.73	15.471	52522.8	13432	61.0204	0.0411104	28185185418	13824255277	33095733665	0.122217	451658266	0.013647	1664559872	0.0502953	41.03	1.17422	277756664	10.869	60921.3	4.9699e+06	60.9213	1.30439	35221307392	0
53	2021	2035	0	0		23.9951	0.675427	0.021053	0.058762	1.29148	0.0667775	0.0749164	0.228737	0.064225	2.19722	0.3333	0	0.759395	1.07803	1	3.3673	0.785441	0.0001	0.0327137	0.0151744	139.494	15.5349	54934.9	12930	67.5427	0.0650429	26359084120	13732057502	35221306472	0.11572	556471446	0.0157993	1886139707	0.0535511	41.03	1.33621	552831370	10.9139	70551	5.75549e+06	70.551	1.22067	30100283392	0
53	2022	2035	0	0		24.0363	0.663589	0.032061	0.096974	1.1184	-0.0552846	0.0775089	0.198279	-0.145396	2.19722	0.3333	0	0.758826	0.992211	1	3.4012	0.773778	0.0001	0.0320524	0.00404333	141.913	15.3825	55433.6	12339	66.3589	0.0973489	27468321835	13465020111	30100283842	0.110128	899566225	0.0298856	2018500532	0.0670592	41.03	1.09582	943326556	10.923	73615.6	6.00549e+06	73.6156	0.808198
54	2012	2021	1	0	-9	21.8964	0.488602	0.012296	0.02382	0.630296	0.0351291	0.172066	0.268687	-0.189456	2.48491	0.3333	0	0.400146	1.34142	1	2.99573	0.424835	0	0.136257	0.00363089	36.829	13.6019	58879.8	4388	48.8602	0.0291702	3.23221e+09	1.21306e+09	2.01566e+09	0.0743852	4.82167e+07	0.0239211			34.1	0.623617	3.44226e+07	10.9833	47676.4	2.57511e+06	47.6764		2233734912
54	2013	2021	1	0	-8	21.9541	0.497835	0.027968	0.055202	0.671176	0.06112	0.19063	0.282867	0.10819	2.3979	0.3636	0	0.420679	1.59386	1	3.04452	0.393076	0	0.129556	0.00525228	36.7454	13.6602	58493.1	4312	49.7835	0.0627381	3.42398e+09	1.38041e+09	2.23373e+09	0.0700793	1.07872e+08	0.0482923			34.1	0.652379	3.53868e+07	10.9767	52405.9	2.83056e+06	52.4059		2273291520
54	2014	2021	1	0	-7	21.9117	0.463045	0.023429	0.045127	0.677988	0.0274965	0.203864	0.290843	0.017709	2.3979	0.3636	0	0.405106	1.68205	1	3.09104	0.3713	0	0.135079	0.0058269	35.7573	13.6668	58939.9	3812	46.3045	0.0555374	3.28201e+09	1.44251e+09	2.27329e+09	0.054179	9.78731e+07	0.0430535			34.1	0.692652	2.92512e+07	10.9843	57384.5	3.09947e+06	57.3845		2150122240
54	2015	2021	1	0	-6	21.9227	0.482095	0.018832	0.035709	0.651532	0.044742	0.214804	0.269771	-0.054181	2.3979	0.3636	0	0.43022	2.07605	1	3.13549	0.384149	0	0.144935	0.00418228	30.8734	13.6072	60098.2	3782	48.2095	0.0438023	3.31819e+09	1.45861e+09	2.15012e+09	0.0447642	7.52746e+07	0.0350094	1.18736e+08	0.0552231	34.33	0.64798	3.35144e+07	11.0038	60280.7	3.2559e+06	60.2807	0.455764	2282154240	0
54	2016	2021	1	0	-5	22.1123	0.486747	0.029245	0.056747	0.622748	0.0500134	0.207489	0.207423	0.061407	2.3979	0.3636	0	0.436705	1.53903	1	3.17805	0.405586	0	0.131578	0.00488752	31.3271	13.6649	59614.4	3616	48.6747	0.060899	4.01112e+09	1.45135e+09	2.28215e+09	0.0356887	1.25374e+08	0.0549366	1.17891e+08	0.051658	34.33	0.568957	3.17385e+07	10.9957	63951.9	3.45419e+06	63.9519	-0.0615361	2590505472	0
54	2017	2021	1	0	-4	22.1625	0.49669	0.032811	0.064568	0.629634	0.0411584	0.234693	0.200286	0.135114	2.3979	0.3636	0	0.456042	1.2793	1	3.21888	0.368631	0	0.12223	0.00399863	38.7273	13.7797	59659.4	3359	49.669	0.074192	4.21749e+09	1.53161e+09	2.59051e+09	0.0219608	1.57487e+08	0.0607941	1.22381e+08	0.0472421	34.33	0.61423	2.68849e+07	10.9964	67946.5	3.66995e+06	67.9465	-0.252207	2983726336	0
54	2018	2021	1	0	-3	22.2003	0.508004	0.036295	0.072948	0.69411	0.0571308	0.217689	0.183803	0.151793	2.3979	0.3636	0	0.474377	1.03873	1	3.2581	0.384961	0	0.0699576	0.0041117	49.6146	13.923	60295.9	3266	50.8004	0.0815411	4.37979e+09	1.53104e+09	2.98373e+09	0.0244104	1.75708e+08	0.0588888	1.36773e+08	0.0458396	35.77	0.681249	2.74715e+07	11.007	71731	3.87436e+06	71.731	-0.250503	3237263360	0
54	2019	2021	1	0	-2	22.2577	0.483675	0.043574	0.086369	0.717917	0.0609259	0.195812	0.202765	0.084973	2.3979	0.3636	0	0.484056	1.05981	1	3.29584	0.382712	0	0.0643615	0.0030804	56.4641	13.9717	60227.9	2636	48.3675	0.0899241	4.6387e+09	1.72574e+09	3.23726e+09	0.0285305	2.15375e+08	0.0665301	1.48665e+08	0.0459232	35.77	0.697881	2.66335e+07	11.0059	76983.7	4.15807e+06	76.9837	-0.370684	3213346048	0
54	2020	2021	1	0	-1	22.3328	0.469686	0.042237	0.080669	0.666732	0.0412173	0.191361	0.182608	-0.007388	2.3979	0.3636	0	0.476199	1.12337	1	3.3322	0.3827	0	0.0659026	0.013211	65.5743	13.9522	57857.3	2658	46.9686	0.0852709	5.00039e+09	1.78106e+09	3.21335e+09	0.0325619	2.26119e+08	0.0703688	1.61426e+08	0.050236	35.77	0.642619	4.07715e+07	10.9658	79352.2	4.286e+06	79.3522	-0.337017	3697386496	0
54	2021	2021	1	1	0	22.4172	0.488661	0.037608	0.072264	0.708241	0.0493869	0.226265	0.174769	0.150634	2.3979	0.3636	0	0.493199	1.26519	1	3.3673	0.372201	0	0.0635523	0.009809	75.056	14.0685	60368.9	2798	48.8661	0.0747668	5.44066e+09	1.89946e+09	3.69739e+09	0.027962	2.08003e+08	0.0562567	1.91858e+08	0.0518902	35.77	0.679585	4.07647e+07	11.0082	91895.2	4.96347e+06	91.8952	-0.0807965	4180377600	0
54	2022	2021	1	1	1	22.5645	0.485878	0.046357	0.09027	0.711116	0.0679815	0.228269	0.148942	0.13063	2.3979	0.3636	0	0.464105	1.03471	1	3.4012	0.403568	0.092	0.064257	0.00604665	75.8323	14.1757	61546.2	2952	48.5878	0.0895481	6.30437e+09	1.97503e+09	4.18038e+09	0.0217707	2.90245e+08	0.0694303	212078405	0.0507319	35.57	0.663092	2.7294e+07	11.0276	95887	5.17908e+06	95.887	-0.313769
55	2012	2035	0	0		21.601	0.474181	0.044455	0.085937	0.998329	0.097107	0.152468	0.544017	0.233589	1.94591	0.4286	0	0.219154	1.49738	1	2.99573	0.223184	0.0018	0.0406609	0.00782183	39.3436	13.6084	52461.5	2256	47.4181	0.112787	2.40549e+09	2.02128e+09	2.34515e+09	0.0227443	1.42659e+08	0.0608315			20.15	0.974912	3.65093e+06	10.8679					3078467328
55	2013	2035	0	0		21.7196	0.428993	0.125145	0.227639	1.20399	0.295281	0.0953651	0.488955	0.312697	2.07944	0.375	0	0.358747	2.4736	1	3.04452	0.4295	0.0073	0.036755	0.00266753	46.0213	13.8616	53317.7	2122	42.8993	0.280884	2.70827e+09	2.12457e+09	3.07847e+09	0.02346	4.3437e+08	0.1411			20.15	1.13669	3.2705e+06	10.884					3131186176
55	2014	2035	0	0		21.7997	0.315886	0.174135	0.276481	1.10984	0.238276	0.112648	0.425596	0.017125	2.07944	0.375	0	0.328509	2.5745	1	3.09104	0.349644	0.0073	0.0400146	0.00670674	47.7054	13.8713	53359.5	2056	31.5886	0.333101	2.9343e+09	2.18813e+09	3.13119e+09	0.018774	6.68666e+08	0.21355			20.15	1.0671	4.57487e+06	10.8848
55	2016	2035	0	0		21.8168	0.328263	-0.024988	-0.036315	0.622169	0.089908	0.0581734	0.537499	-0.14526	1.94591	0.4286	0	0.326399	2.66968	1	3.17805	0.326183	0.0046	0.120869	0.00427135	49.9301	13.2427	52821	1728	32.8263	-0.048369	2.98488e+09	2.94618e+09	1.85473e+09	0.0182103	-9.69825e+07	-0.0522892	8.74154e+06	0.0047131	20.15	0.621375	5.4178e+06	10.8747					23819567104	0
55	2017	2035	0	0		24.4024	0.525974	0.040624	0.086614	0.625954	0.0999242	0.18903	0.155034	11.8426	1.79176	0.3333	0	0.833505	1.04446	1	3.21888	0.836003	0.0003	0.0588496	0.0261988	65.8833	15.247	60551.6	1598	52.5974	0.0888273	39613922000	13993722000	23819568000	0.0177088	1668002000	0.0700265	360403000	0.0151305	77.33	0.601293	14628000	11.0113				-1.53216	25615118336	0
55	2018	2035	0	0		24.4801	0.479588	0.058293	0.117027	0.621527	0.0467653	0.215996	0.154852	0.075381	1.60944	0.4	0	0.821797	0.986237	1	3.2581	0.8401	0.0002	0.0348664	0.0245659	74.1496	15.2847	60209	1470	47.9588	0.145228	42812505000	15565601000	25615119000	0.0169539	3235708000	0.12632	441897000	0.0172514	74.02	0.598309	21089000	11.0056				-1.99093	27563239424	0
55	2019	2035	0	0		24.5363	0.506024	0.006196	0.012281	0.616462	0.0186246	0.219317	0.15323	0.076054	1.60944	0.4	0	0.825318	0.991318	1	3.29584	0.843169	0.0002	0.0566812	0.0263917	73.6154	15.2339	61047.1	7751	50.6024	0.020185	45288940000	18246973000	27563239000	0.0173941	451572000	0.0163831	437802000	0.0158835	74.02	0.608609	27410000	11.0194				-0.0309681	28444833792	0
55	2020	2035	0	0		24.5692	0.54202	0.007661	0.016105	0.617762	0.0432259	0.220898	0.140512	0.031984	1.60944	0.4	0	0.815693	0.917714	1	3.3322	0.830272	0.0003	0.0366924	0.0279915	74.0851	15.2746	60558.8	7768	54.202	0.0268365	46801034000	17775733000	28444833000	0.0163117	575212000	0.020222	478778000	0.0168318	72.88	0.607782	41871000	11.0114				-0.183502	31038605312	0
55	2021	2035	0	0		24.64	0.580473	0.003366	0.007684	0.639732	0.0908101	0.233902	0.160214	0.091186	1.60944	0.4	0	0.813209	0.955663	1	3.3673	0.826697	0.0003	0.0351046	0.013774	96.8133	15.3173	62601.8	9201	58.0473	0.0258031	50235308000	19732567000	31038605000	0.0171466	543802000	0.0175202	501377000	0.0161533	78.47	0.617864	38543000	11.0446				-0.0812269	37381914624	0
55	2022	2035	0	0		24.7834	0.601165	0.011263	0.027574	0.690877	0.0162252	0.291947	0.1544	0.204368	1.60944	0.4	0	0.813691	0.950225	1	3.4012	0.837187	0.0003	0.0376339	0.0176236	108.05	15.4754	63804.7	9208	60.1165	0.0327284	57980489000	21362093000	37381915000	0.016228	756833000	0.020246	577859000	0.0154583	78.47	0.644733	36383000	11.0449				-0.269813
56	2012	2015	1	0	-3	22.8708	0.535614	0.042721	0.091942	0.933309	0.07179	0.167095	0.27875	0.020353	2.19722	0.3333	0	0.557565	1.3703	0	2.99573	0.613967	0.2555	0.0769271	0.00165901	83.9847	14.5227	48120.6	9716	53.5614	0.109391	8.56333e+09	4.56937e+09	8.33981e+09	0.214781	4.35012e+08	0.052161			51.53	0.973898	7.67963e+07	10.7815	66423.6	4.88767e+06	66.4236		9262157824
56	2013	2015	1	0	-2	22.9998	0.605591	0.062956	0.144115	0.966025	0.137441	0.166659	0.267121	0.110596	2.19722	0.3333	0	0.554363	1.47304	0	3.04452	0.586614	0.2556	0.0838905	0.00133743	93.1988	14.5783	48456.1	11025	60.5592	0.181639	9.74269e+09	5.16831e+09	9.26216e+09	0.21319	6.97963e+08	0.0753564	3.59259e+08	0.0387879	51.53	0.950678	5.45156e+07	10.7884	73012.9	5.37253e+06	73.0129	-0.664122	9828875264	0
56	2014	2015	1	0	-1	23.2001	0.633816	0.072278	0.190763	0.908153	0.114114	0.141678	0.232115	0.061186	2.19722	0.3333	0	0.548357	2.53745	0	3.09104	0.573421	0.2556	0.0880905	0.000495603	99.8575	14.6145	49060.9	10755	63.3816	0.203711	1.19032e+10	5.5252e+09	9.82888e+09	0.208915	8.87923e+08	0.0903382	4.26987e+08	0.0434421	51.53	0.825737	5.58095e+07	10.8008	79949.1	5.88292e+06	79.9491	-0.732131	10241433600	0
56	2015	2015	1	1	0	23.2685	0.640637	0.068035	0.187602	0.830948	0.0955095	0.125064	0.227098	0.041974	2.19722	0.3333	0	0.579839	4.70668	0	3.13549	0.609885	0.2559	0.0786839	0.000778017	104.635	14.6306	50198.2	10507	64.0637	0.201854	1.27468e+10	5.94701e+09	1.02414e+10	0.195013	9.24638e+08	0.0902841	3.97442e+08	0.0388073	51.53	0.80345	3.11616e+07	10.8238	83984.2	6.17984e+06	83.9842	-0.844353	10785821696	0
56	2016	2015	1	1	1	23.1672	0.589862	0.073077	0.189218	0.885097	0.108371	0.132275	0.254813	0.053155	2.19722	0.3333	0	0.57036	3.22693	0	3.17805	0.599488	0.256	0.0808681	0.000837371	119.79	14.6682	49839.2	10250	58.9862	0.212344	1.15177e+10	6.18403e+09	1.07858e+10	0.175235	1.00308e+09	0.093	4.3878e+08	0.0406812	51.53	0.936453	3.29575e+07	10.8166	89099	6.5562e+06	89.099	-0.826834	11154241536	0
56	2017	2015	1	1	2	23.1682	0.532298	0.080144	0.182587	0.967952	0.103282	0.162176	0.263163	0.034158	2.07944	0.375	0	0.639354	2.95606	0	3.21888	0.664443	0.0005	0.0795713	0.000645296	134.829	14.688	50514.9	9697	53.2298	0.191011	1.15294e+10	6.46444e+09	1.11542e+10	0.172705	1.02999e+09	0.0923409	4.87015e+08	0.0436619	56.5	0.967464	7.41011e+07	10.83	94664.3	6965712	94.6643	-0.749012	11362076672	0
56	2018	2015	1	1	3	23.2122	0.546613	0.063492	0.137911	0.963797	0.0101474	0.168722	0.257368	0.018633	2.19722	0.3333	0	0.637763	1.71658	0	3.2581	0.664573	0.0005	0.0366595	0.00255454	134.331	14.6895	51159.6	9490	54.6613	0.148402	1.20484e+10	6.82246e+09	1.13621e+10	0.173656	8.10658e+08	0.0713477	5.13014e+08	0.0451514	56.51	0.943037	5.5646e+07	10.8427	99937	7.3537e+06	99.937	-0.457544	10581104640	0
56	2019	2015	1	1	4	23.2105	0.54705	0.045345	0.100062	0.878955	0.106122	0.16912	0.267636	-0.068735	2.19722	0.3333	0	0.642896	1.7762	0	3.29584	0.671724	0.0005	0.0432336	0.000971261	129.516	14.6069	51488.5	8274	54.705	0.108793	1.20282e+10	7.15553e+09	1.05811e+10	0.153212	5.92724e+08	0.0560172	4.88884e+08	0.0462035	56.51	0.879693	1.1888e+08	10.8491	107255	7.89219e+06	107.255	-0.192603	10881680384	0
56	2020	2015	1	1	5	23.4635	0.428987	0.03224	0.062071	0.79087	0.0800979	0.12592	0.199605	0.028407	2.19722	0.3333	0	0.686504	1.47505	0	3.3322	0.705873	0.0005	0.0450125	0.000428593	129.73	14.6198	49633.2	8245	42.8987	0.0569296	1.54901e+10	7.47113e+09	1.08817e+10	0.122217	5.03545e+08	0.0462745	4.71588e+08	0.0433378	63.76	0.702494	9.45517e+07	10.8124	110555	8.135e+06	110.555	-0.0655671	14322135040	0
56	2021	2015	1	1	6	23.5459	0.477766	0.043405	0.079552	0.886521	0.0563025	0.149419	0.16901	0.31617	2.19722	0.3333	0	0.689703	1.60739	0	3.3673	0.698234	0.0049	0.0324457	0.000944499	139.494	14.8919	52661.1	7961	47.7766	0.0864461	1.68208e+10	7.57433e+09	1.43221e+10	0.11572	7.59376e+08	0.0530212	4.98496e+08	0.034806	63.97	0.851454	1.12591e+08	10.8717	128030	9.42088e+06	128.03	-0.420903	14014955520	0
56	2022	2015	1	1	7	23.6776	0.535167	0.045419	0.092381	0.778413	0.0598649	0.146258	0.139911	-0.021448	2.19722	0.3333	0	0.682431	1.31138	0	3.4012	0.690845	0.0049	0.0296228	0.000656321	141.913	14.8541	53529.3	9101	53.5167	0.0958928	1.91883e+10	7.79031e+09	1.4015e+10	0.110128	8.55301e+08	0.0610277	5.30483e+08	0.0378512	63.97	0.730392	9.39502e+07	10.888	133591	9.83011e+06	133.591	-0.477666
57	2012	2035	0	0		21.2077	0.428241	0.021082	0.03521	0.592909	-0.0302061	0.224476	0.103508	-0.042905	2.07944	0.375	0	0.571693	1.60081	1	3.04452	0.592221	0.0049	0.28439	0.00479695	54.2891	13.242	43217.7	2458	42.8241	0.0379498	1.6232e+09	3.86063e+08	9.05065e+08	0.0486769	3.52203e+07	0.0389147			42.31	0.557582	3115070	10.674	32940.4	2.648e+06	32.9404		791389184
57	2013	2035	0	0		21.234	0.405321	0.018301	0.031372	0.481123	0.0532838	0.23622	0.0925345	-0.125599	2.19722	0.3333	0	0.569115	2.49219	1	3.09104	0.576179	0.0049	0.332305	0.00726528	59.8406	13.0969	41848.8	2578	40.5321	0.0324831	1.66657e+09	3.92925e+08	7.91389e+08	0.0413215	3.21931e+07	0.0406792			42.31	0.474862	6.22625e+06	10.6418	36208.1	2.91068e+06	36.2081		926014272
57	2014	2035	0	0		21.3682	0.45517	0.024042	0.042322	0.518414	0.0213216	0.24815	0.0776727	0.170112	2.19722	0.3333	0	0.583447	3.1776	1	3.13549	0.59536	0.0038	0.308947	0.00596963	66.2619	13.2513	42542.8	2656	45.517	0.0483087	1.90592e+09	3.97194e+08	9.26014e+08	0.0355809	5.0164e+07	0.0541719	99750900	0.107721	42.31	0.485861	3043626	10.6583	39647.9	3.18719e+06	39.6479	0.687378	1077069568	0
57	2015	2035	0	0		21.5415	0.503268	0.044752	0.086276	0.516292	0.0650761	0.25813	0.0602553	0.163124	2.19722	0.3333	0	0.593745	4.22117	1	3.17805	0.610187	0.0038	0.274866	0.00474792	88.8531	13.3966	43989.4	2908	50.3268	0.0890068	2.2664e+09	4.0021e+08	1.07707e+09	0.0604404	1.00203e+08	0.0930334	100136000	0.0929708	42.31	0.475233	5415200	10.6917	41648.9	3.34806e+06	41.6489	-0.00067344	1119101696	0
57	2016	2035	0	0		21.5598	0.457936	0.046336	0.089176	0.489239	-0.0123948	0.25927	0.0805335	0.039025	2.19722	0.3333	0	0.599036	3.59624	1	3.21888	0.616073	0.0038	0.289418	0.00376843	98.1497	13.3838	42888.5	3081	45.7936	0.0886117	2.30846e+09	4.57528e+08	1.1191e+09	0.0456346	1.10883e+08	0.0990821	1.346e+08	0.120275	42.31	0.484782	2.67509e+06	10.6664	44185.4	3.55196e+06	44.1854	0.193833	1216717184	0
57	2017	2035	0	0		21.7443	0.495297	0.034973	0.067041	0.478598	0.0741081	0.203744	0.114557	0.087227	2.07944	0.375	0	0.577092	2.331	1	3.2581	0.58951	0.1008	0.321556	0.00162124	112.323	13.3523	44049.6	3039	49.5297	0.0665784	2.77605e+09	6.27803e+08	1.21672e+09	0.0456197	9.32816e+07	0.0766666	1.52859e+08	0.125632	41.73	0.438291	6.9551e+06	10.6931	46945.3	3.77382e+06	46.9453	0.493894	1223775744	0
57	2018	2035	0	0		21.7909	0.483476	0.034898	0.068326	0.43057	0.0302229	0.219634	0.0960776	0.005801	2.19722	0.3333	0	0.557869	1.63843	1	3.29584	0.56349	0.1021	0.195535	0.00369536	121.894	13.3588	46407.4	2996	48.3476	0.0652506	2.9084e+09	6.27646e+08	1.22378e+09	0.0437633	9.80233e+07	0.0800991	1.77518e+08	0.145057	41.68	0.420772	1.53917e+07	10.7452	49560.2	3.98402e+06	49.5602	0.593865	1344782720	0
57	2019	2035	0	0		21.8951	0.496983	0.031682	0.062193	0.438299	0.0738259	0.174892	0.076111	0.09888	2.19722	0.3333	0	0.559856	1.85292	1	3.3322	0.574546	0.1021	0.156855	0.00721678	124.404	13.4585	47797.4	2894	49.6983	0.057767	3.22797e+09	6.22355e+08	1.34478e+09	0.0379124	9.37977e+07	0.0697493	1.92943e+08	0.143475	41.69	0.416603	2.98867e+07	10.7747	53189.3	4.27576e+06	53.1893	0.721254	1387331584	0
57	2020	2035	0	0		21.9965	0.522123	0.0323	0.066056	0.406309	0.0255917	0.180425	0.0769033	0.03164	2.19722	0.3333	0	0.575988	1.72902	1	3.3673	0.580694	0.1015	0.158779	0.0117444	133.935	13.4606	45887.4	2913	52.2123	0.0644018	3.57253e+09	6.75288e+08	1.38733e+09	0.0343443	1.09949e+08	0.0792519	2.07007e+08	0.149212	41.69	0.388334	4.14717e+07	10.734	54825.7	4.40731e+06	54.8257	0.632739	1502408064	0
57	2021	2035	0	0		22.0814	0.527199	0.030624	0.064441	0.402704	0.00831673	0.214743	0.145434	0.082948	2.19722	0.3333	0	0.561745	1.8277	1	3.4012	0.546497	0.0894	0.167153	0.00822367	157.454	13.4009	48806.2	2889	52.7199	0.0600926	3.88907e+09	9.93996e+08	1.50241e+09	0.029725	1.10495e+08	0.0735456	2.34738e+08	0.156241	40.64	0.386316	2.07106e+07	10.7956	63491.9	5.10396e+06	63.4919	0.753494	1600015744	0
57	2022	2035	0	0		22.1841	0.550854	0.024485	0.053187	0.390317	-0.0202703	0.205055	0.144399	0.064967	2.19722	0.3333	0	0.503312	1.82129	1	3.43399	0.513538	0.0828	0.143204	0.00687557	164.456	13.4367	48107.6	2884	55.0854	0.0502616	4.30948e+09	1.07561e+09	1.60002e+09	0.031375	9.72856e+07	0.0608029	2.62081e+08	0.163799	34.09	0.371278	1.38446e+07	10.7812	66250	5.32567e+06	66.25	0.991003
58	2012	2015	1	0	-3	20.7713	0.446647	0.056664	0.114099	0.511666	0.0612871	0.101917	0.220015	0.040122	2.19722	0.3333	1	0.440468	1.77903	1	3.04452	0.4171	0	0.183288	0.0089917	39.3436	12.8021	49353.4	1299	45.4895	0.084122	1.0597e+09	2.82801e+08	5.09332e+08	0.0227443	4.85928e+07	0.0954049			40.54	0.480639	2.03611e+07	10.8068	24741.4	496734	24.7414		544962688
58	2013	2015	1	0	-2	20.6923	0.383621	0.036328	0.062246	0.54549	0.011349	0.129872	0.236302	0.056138	2.19722	0.3333	1	0.429172	1.76113	1	3.09104	0.408604	0	0.13949	0.0125631	46.0213	12.8585	49459.4	1208	38.4248	0.0660659	9.69148e+08	2.94014e+08	5.44963e+08	0.02346	3.94251e+07	0.0723447			40.54	0.562311	3.85952e+06	10.8089	27195.8	546010	27.1958		540710400
58	2014	2015	1	0	-1	20.6754	0.331116	0.046302	0.072037	0.574095	0.0315725	0.11635	0.249431	0.004083	2.19722	0.3333	1	0.445369	2.73647	1	3.13549	0.437193	0	0.122693	0.0028215	47.7054	12.8278	49345.6	1155	33.5169	0.0753367	9.50332e+08	3.14742e+08	5.4071e+08	0.018774	4.75985e+07	0.0880295	19157200	0.0354297	40.54	0.56897	2.70616e+06	10.8066	29779.3	597881	29.7793	-0.910122	648341760	0
58	2015	2015	1	1	0	20.7823	0.26697	0.143772	0.205153	0.644748	0.0149994	0.124927	0.220506	0.172779	2.07944	0.375	0	0.420843	6.38163	1	3.17805	0.428122	0	0.15668	0.00273974	47.2846	12.9982	51035.5	1081	26.697	0.188001	1.06082e+09	3.2502e+08	6.48342e+08	0.0200945	1.46192e+08	0.225486	1.8164e+07	0.0280161	40.55	0.611172	1.74425e+06	10.8403	31282.3	628057	31.2823	-2.08548	2357315584	0
58	2016	2015	1	1	1	21.0104	0.262776	0.186741	0.253944	1.96978	0.0617062	0.0815326	0.182285	2.63592	2.19722	0.3333	0	0.424417	4.35902	1	3.21888	0.446046	0	0.0360421	0.00115528	49.9301	14.2716	56924.8	1008	26.2776	0.232358	1.33267e+09	3.48089e+08	2.35732e+09	0.0182103	2.28285e+08	0.0968413	1.84064e+07	0.00780818	40.55	1.76887	1.08874e+06	10.9495	33187.5	666307	33.1875	-2.5179	3609032704	0
58	2017	2015	1	1	2	21.175	0.334427	0.055877	0.080001	2.48581	0.0344283	0.075566	0.159798	0.530993	2.19722	0.3333	0	0.428721	2.30776	1	3.2581	0.405987	0	0.0225239	0.0025309	65.8833	14.6737	58274.8	942	33.4427	0.0844785	1.57104e+09	3.71496e+08	3.60903e+09	0.0177088	8.83343e+07	0.0244759	1.9214e+07	0.00532387	40.55	2.29722	2.13039e+06	10.9729	35260.4	707925	35.2604	-1.52549	631238208	0
58	2018	2015	1	1	3	21.1077	0.265447	0.029753	0.042572	0.41532	0.0169809	0.085588	0.149688	-0.825095	2.19722	0.3333	0	0.427536	1.52307	1	3.29584	0.405506	0	0.115784	0.0452616	74.1496	12.9445	50990.7	913	26.5447	0.0471309	1.46873e+09	3.50649e+08	6.31238e+08	0.0169539	5.08474e+07	0.0805519	2.14451e+07	0.0339731	40.55	0.429786	2.55501e+06	10.8394	37224.4	747356	37.2244	-0.863331	473030112	0
58	2019	2015	1	1	4	21.1543	0.263261	0.043163	0.058672	0.314564	0.00836998	0.0682856	0.134762	-0.250631	2.19722	0.3333	0	0.427675	1.78202	1	3.3322	0.407892	0	0.17658	0.077027	73.6154	12.6467	50679.3	915	26.3261	0.0657859	1.5388e+09	3.52029e+08	4.7303e+08	0.0173941	7.4581e+07	0.157667	2.15142e+07	0.0454817	40.55	0.307402	7.97912e+06	10.8333	39950.3	802083	39.9503	-1.24317	432884608	0
58	2020	2015	1	1	5	21.1861	0.247254	0.035221	0.047285	0.276838	0.0285236	0.0628441	0.121769	-0.084869	2.19722	0.3333	0	0.428642	1.54103	1	3.3673	0.406662	0	0.182723	0.0642669	74.0851	12.5638	49811.4	928	24.7254	0.0533031	1.58855e+09	3.51857e+08	4.32885e+08	0.0163117	6.37386e+07	0.147242	2.16566e+07	0.0500287	40.55	0.272502	5.33425e+06	10.816	41179.4	826760	41.1794	-1.07948	489313952	0
58	2021	2015	1	1	6	21.1976	0.213528	0.044605	0.057951	0.306251	-0.00432204	0.057369	0.176133	0.130357	2.07944	0.375	0	0.434388	2.01324	1	3.4012	0.40734	0	0.206671	0.0330084	96.8133	12.5979	51487.6	913	21.3528	0.0577813	1.60696e+09	4.516e+08	4.89314e+08	0.0171466	7.30255e+07	0.149241	2.22837e+07	0.0455407	40.55	0.304497	1.28328e+06	10.8491	47688.5	957444	47.6885	-1.18695	468843680	0
58	2022	2015	1	1	7	21.1996	0.193172	0.032603	0.040925	0.291463	0.0189427	0.0587989	0.172309	-0.041835	2.19722	0.3333	0	0.425182	1.77382	1	3.43399	0.418694	0	0.200534	0.00212738	108.05	12.5463	51728.2	884	19.3172	0.0385323	1.61022e+09	4.64656e+08	4.68844e+08	0.016228	5.006e+07	0.106773	2.29466e+07	0.0489431	40.55	0.291168	1.40901e+06	10.8538	49760	999034	49.76	-0.78005
59	2012	2021	1	0	-9	21.739	0.460584	0.0331	0.056084	0.397337	0.00085747	0.120719	0.124822	0.315912	2.19722	0.3333	0	0.397587	2.19128	1	3.04452	0.560707	0.2176	0.0915788	0.0875633	29.8828	13.1678	37847.6	1455	46.0584	0.0593736	2.76151e+09	5.67916e+08	9.49888e+08	0.0172567	8.84431e+07	0.093109			21.68	0.343974	8871071	10.5413	76854.5	1.84171e+06	76.8545		1018483648
59	2013	2021	1	0	-8	21.968	0.542144	0.032654	0.066102	0.326781	0.0523645	0.0871136	0.140048	0.072215	2.19722	0.3333	0	0.405413	2.0866	1	3.09104	0.535878	0.1875	0.102654	0.0539079	34.0754	13.1366	36835.4	1514	54.2144	0.0802373	3.47192e+09	7.43272e+08	1.01848e+09	0.0163541	1.27548e+08	0.125234	8.28391e+07	0.0813357	21.68	0.293349	8.23602e+06	10.5142	84478.5	2.02441e+06	84.4785	-0.431595	1343216128	0
59	2014	2021	1	0	-7	22.0244	0.529454	0.047755	0.102837	0.375973	0.00407887	0.0767549	0.166256	0.318839	2.19722	0.3333	0	0.378593	2.57823	1	3.13549	0.475661	0.1862	0.0891645	0.0666382	34.9348	13.3417	38023.6	1666	52.9454	0.119315	3.67337e+09	9.02185e+08	1.34322e+09	0.0157352	2.06235e+08	0.153538	5.76469e+07	0.0429171	22.48	0.365663	2.47516e+07	10.546	92504	2.21673e+06	92.504	-1.27468	1643822592	0
59	2015	2021	1	0	-6	22.3089	0.480438	0.046214	0.092703	0.384269	0.0290033	0.073332	0.184527	0.223796	2.19722	0.3333	0	0.431166	4.46376	1	3.17805	0.528386	0.1691	0.0827291	0.0259794	36.515	13.4274	40586.1	1918	48.0438	0.0936414	4.8822e+09	1.23466e+09	1.64382e+09	0.0154743	2.37531e+08	0.144499	3.21963e+07	0.0195863	29.61	0.336697	1.59106e+07	10.6112	97172.8	2.32861e+06	97.1728	-1.99845	1508953472	0
59	2016	2021	1	0	-5	22.9858	0.413974	0.021993	0.03902	0.208283	-0.00184537	0.0376337	0.105655	-0.082046	2.19722	0.3333	0	0.46824	1.8743	1	3.21888	0.559313	0.1344	0.113996	0.0537315	39.0317	13.28	40133.1	2270	41.3974	0.0347406	9.60729e+09	1.41475e+09	1.50895e+09	0.0138246	1.95594e+08	0.129622	6.13982e+07	0.0406893	34.08	0.157063	3.87039e+07	10.6	103091	2.47043e+06	103.091	-1.15866
59	2018	2021	1	0	-3	23.0589	0.533162	0.009798	0.020663	0.236717	-0.0492391	0.0441363	0.131418	0.35475	2.19722	0.3333	0	0.499905	1.16096	1	3.29584	0.552594	0.1344	0.0978613	0.0674575	53.4798	13.6718	45000.5	2359	53.3162	0.0296491	1.03364e+10	1.89537e+09	2.47177e+09	0.013698	1.43069e+08	0.0578814	8.41375e+07	0.0340394	24.99	0.239132	2.45729e+07	10.7145	115631	2.77093e+06	115.631	-0.530878	2445289216	0
59	2019	2021	1	0	-2	23.1007	0.57032	-0.018438	-0.041169	0.231635	-0.0181646	0.0447445	0.123596	-0.010713	2.19722	0.3333	0	0.456031	1.28074	1	3.3322	0.503226	0.1344	0.11516	0.0811945	59.1422	13.6439	45889.3	2588	57.032	-0.0266032	1.07769e+10	1.9644e+09	2.44529e+09	0.015814	-1.2319e+08	-0.0503784	2.09184e+08	0.0855456	16.91	0.2269	2.59583e+07	10.734	124098	2.97384e+06	124.098		2200313856	0
59	2020	2021	1	0	-1	23.0534	0.613627	-0.062173	-0.152184	0.208995	-0.0114187	0.0292763	0.187935	-0.100183	2.07944	0.375	0	0.481192	1.73249	1	3.3673	0.491539	0.0867	0.127387	0.101472	59.7874	13.4031	50519.8	3148	61.3627	-0.179312	1.02792e+10	2.82599e+09	2.20031e+09	0.0146402	-7.12159e+08	-0.323662	2.38875e+08	0.108564	22.23	0.214054	5.69996e+07	10.8301	127916	3.06533e+06	127.916		2059062784	0
59	2021	2021	1	1	0	22.847	0.714827	-0.171401	-0.502679	0.220906	0.0129412	0.0310993	0.214838	-0.064196	2.19722	0.3333	0	0.481446	1.47545	1	3.4012	0.469982	0.0282	0.124747	0.112121	65.8082	13.3429	67820.8	2589	71.4827	-0.652448	8.36272e+09	2.82508e+09	2.05906e+09	0.0143418	-1.55597e+09	-0.755671	1.51138e+08	0.0734015	22.89	0.246219	2.57006e+07	11.0449	148136	3.54986e+06	148.136		1779052160	0
59	2022	2021	1	1	1	22.7201	0.682683	0.000302	0.001007	0.226225	0.0193024	0.0376196	0.217388	-0.135989	2.19722	0.3333	0	0.475962	1.39058	1	3.43399	0.464642	0.0328	0.111271	0.111577	69.2674	13.221	52802.1	2247	68.2683	-0.0251997	7.36544e+09	2.67085e+09	1.77905e+09	0.0139715	-5.88963e+07	-0.0331055	1.42277e+08	0.0799735	22.89	0.24154	2.2287e+07	10.8743	154571	3.70406e+06	154.571
60	2012	2035	0	0		23.4688	0.372576	0.323885	0.53455	0.823976	0.306982	0.186979	0.0640751	0.3712	2.3979	0.3636	0	0.568471	3.54864	1	2.94444	0.78233	0.0959	0.0461144	0.000763557	19.8991	15.1819	40428.1	1862	37.2576	0.629634	1.5573e+10	1.83606e+09	1.15564e+10	0.0789004	6.15207e+09	0.532354			21.46	0.742077	1.58593e+07	10.6073	7519.67	296600	7.51967		10431124480
60	2013	2035	0	0		23.3432	0.225484	0.241409	0.346675	0.711846	0.0893086	0.17582	0.0809158	-0.097369	2.3979	0.3636	0	0.563061	2.27993	1	2.99573	0.687566	0.1871	0.0396087	0.00153543	20.004	15.0639	39356.2	1826	22.5484	0.439928	1.37343e+10	2.04819e+09	1.04311e+10	0.0800952	4.6797e+09	0.448629			21.39	0.759495	1.359e+07	10.5804	8265.63	326022	8.26563		5353442304
60	2014	2035	0	0		23.3013	0.256437	0.072094	0.095521	0.395416	0.0992429	0.214641	0.0824924	-0.486782	2.30259	0.4	0	0.558279	2.42653	1	3.04452	0.652182	0.1642	0.0869702	0.0241169	18.3934	14.3493	39652.7	1909	25.6437	0.124322	1.31708e+10	2.17085e+09	5.35344e+09	0.084917	1.21752e+09	0.227428	55360000	0.010341	25.72	0.406462	2.82331e+07	10.5879	9050.87	356995	9.05087	-3.09072	6900156928	0
60	2015	2035	0	0		23.3021	0.213882	0.117691	0.153875	0.523682	0.0115912	0.216968	0.0842478	0.28892	2.30259	0.4	0	0.590087	3.09816	1	3.09104	0.689614	0.0457	0.0636022	0.0163159	18.6164	14.5711	42523	1622	21.3882	0.189828	1.31817e+10	2.34049e+09	6.90016e+09	0.0805249	1967067614	0.285076	6.96916e+07	0.0101	26.61	0.523466	1.90851e+07	10.6578	9507.68	375013	9.50768	-3.34022	8303996928	0
60	2016	2035	0	0		23.3388	0.186441	0.145075	0.181481	0.617893	0.191976	0.181972	0.0862063	0.20345	2.3979	0.3636	0	0.587226	3.56966	1	3.13549	0.733687	0.0457	0.0654965	0.016055	19.3411	14.7054	42906.5	2009	18.6441	0.227412	1.3674e+10	2.42738e+09	8.304e+09	0.0837923	2.52988e+09	0.304658	7.1384e+07	0.00859634	28.11	0.607282	23093620	10.6668	10086.7	397851	10.0867	-3.56785	10394867712	0
60	2017	2035	0	0		23.7067	0.224905	0.154325	0.197	0.616516	0.186953	0.142331	0.0571932	0.251791	2.3979	0.3636	0	0.557917	4.94127	1	3.17805	0.754387	0.0437	0.0547822	0.0111957	22.5085	14.8792	42163.6	2451	22.4905	0.224241	1.97558e+10	2.51335e+09	1.03949e+10	0.0970403	3.43372e+09	0.330328	8.48109e+07	0.00815892	26.02	0.526169	2.7088e+07	10.6493	10716.7	422702	10.7167	-3.70097	13055465472	0
60	2018	2035	0	0		23.8414	0.242457	0.165742	0.21645	0.616395	0.190132	0.142908	0.0455505	0.255953	2.3979	0.3636	0	0.582725	2.87119	1	3.21888	0.772671	0.0437	0.0553369	0.00736676	25.8586	15.1026	44075.9	2880	24.2457	0.272053	2.26049e+10	2.54262e+09	1.30555e+10	0.105139	4.65869e+09	0.356838	8.53341e+07	0.00653627	26.02	0.577549	2.23426e+07	10.6937	11313.7	446246	11.3137	-3.99991	15816934400	0
60	2019	2035	0	0		24.0878	0.323833	0.180194	0.253128	0.613953	0.167414	0.125907	0.0525196	0.211518	2.3979	0.3636	0	0.575245	4.70226	1	3.2581	0.787325	0.0406	0.0524087	0.00552398	29.099	15.2153	42575.2	3228	32.3833	0.31214	2.892e+10	3.11394e+09	1.58169e+10	0.108595	6.10382e+09	0.385904	8.68378e+07	0.00549018	26.02	0.546921	4.39693e+07	10.6591	12142.1	478924	12.1421	-4.25263	16652854272	0
60	2020	2035	0	0		24.2789	0.337835	0.18641	0.278848	0.520978	0.140423	0.134127	0.196723	0.05285	2.3979	0.3636	0	0.575961	9.79748	1	3.29584	0.795355	0.0406	0.0507093	0.00362856	29.6513	14.8897	38522.2	3330	33.7835	0.342467	3.50092e+10	8.676e+09	1.66529e+10	0.119091	7.93903e+09	0.476737	1.12418e+08	0.00675068	26.02	0.475671	3.14098e+07	10.559	12515.7	493658	12.5157	-4.25732	20642260992	0
60	2021	2035	0	0		24.4894	0.348852	0.202945	0.30933	0.527793	0.178161	0.168416	0.187206	0.239563	2.3979	0.3636	0	0.589476	8.95152	1	3.3322	0.837185	0.0399	0.0511628	0.000662212	33.9363	15.0338	39371.2	3434	34.8852	0.374982	4.32118e+10	1.03576e+10	2.06423e+10	0.112135	1.0551e+10	0.511134	1.69126e+08	0.00819317	26.02	0.4777	5.1757e+07	10.5808	14494	571690	14.494	-4.13333	25123563520	0
60	2022	2035	0	0		24.6626	0.331936	0.220103	0.33332	0.531169	0.160797	0.191508	0.172349	0.217094	2.3979	0.3636	0	0.592835	6.72735	1	3.3673	0.844245	0.0688	0.0462682	0.000455314	37.5275	15.1892	40487.5	3605	33.1936	0.40359	5.13855e+10	1.15022e+10	2.51236e+10	0.117411	1.38548e+10	0.551464	2.06248e+08	0.00820936	25.89	0.488923	3.49312e+07	10.6088	15123.6	596523	15.1236	-4.2073
61	2012	2035	0	0		21.86	0.402746	0.018547	0.030691	0.987388	0.0979771	0.145122	0.181629	-0.057998	2.19722	0.3333	0	0.313534	1.27559	1	2.94444	0.307994	0	0.0479327	0.00413694	24.1391	14.0405	48575.2	3181	40.2746	0.0358923	3.11649e+09	1.10897e+09	2.95554e+09	0.028683	6.68077e+07	0.0226043			30.02	0.948354	6.91699e+06	10.7909	41576.4	3.64484e+06	41.5764		2927592960
61	2013	2035	0	0		21.8359	0.399787	0.024615	0.041114	0.950697	0.0103232	0.15555	0.203615	-0.009454	2.19722	0.3333	0	0.32493	1.45102	1	2.99573	0.3325	0	0.0564414	0.00418206	26.095	13.9971	48460.7	3168	39.9786	0.0542104	3.04235e+09	1.21987e+09	2.92759e+09	0.0271562	9.89914e+07	0.0338132			30.02	0.96228	2.02274e+06	10.7885	45700.8	4.00641e+06	45.7008		2489792000
61	2014	2035	0	0		21.876	0.38324	0.021017	0.034753	0.796845	-0.0162649	0.157127	0.180873	-0.149543	2.19722	0.3333	0	0.327856	1.69543	1	3.04452	0.3394	0	0.0586404	0.00273549	27.2994	13.8344	48676.7	3070	38.324	0.0436512	3.16678e+09	1.2263e+09	2.48979e+09	0.0268953	8.52572e+07	0.0342427			30.02	0.786221	1.03441e+07	10.793	50042.4	4.38702e+06	50.0424		2519799552
61	2015	2035	0	0		21.8965	0.374924	0.022654	0.036483	0.787537	0.0395764	0.122908	0.171576	0.012052	2.19722	0.3333	0	0.329326	1.98472	1	3.09104	0.335845	0	0.0784503	0.00173943	26.7843	13.8218	50871.3	3586	37.4924	0.0441321	3.23241e+09	1.28072e+09	2.5198e+09	0.030505	8.91688e+07	0.0353873	7.79613e+07	0.0309395	30.43	0.779543	1.19036e+07	10.8371	52568.1	4.60844e+06	52.5681	-0.134319	2283028736	0
61	2016	2035	0	0		22.0383	0.371122	0.018317	0.029208	0.656301	0.0267054	0.132635	0.148644	-0.093964	2.19722	0.3333	0	0.355352	1.61566	1	3.13549	0.379427	0	0.090924	0.00111834	26.8481	13.7081	51575.9	3460	37.1122	0.0319823	3.72486e+09	1.33125e+09	2.28303e+09	0.0271179	7.49179e+07	0.0328151	7.88118e+07	0.0345207	30.43	0.612917	7.94814e+06	10.8508	55769.6	4.8891e+06	55.7696	0.0506703	2429066752	0
61	2017	2035	0	0		22.0388	0.391518	0.012629	0.020414	0.651966	-0.0324988	0.136387	0.150351	0.063967	2.19722	0.3333	0	0.318897	1.13533	1	3.17805	0.315299	0	0.0761321	0.00138393	32.039	13.7462	51430	3432	39.1518	0.0214916	3.72666e+09	1.42443e+09	2.42907e+09	0.0205237	4.87344e+07	0.020063	7.72159e+07	0.0317883	30.43	0.651809	8.45656e+06	10.848	59253.1	5.19449e+06	59.2531	0.46022	2139272576	0
61	2018	2035	0	0		21.9891	0.417794	0.017211	0.028888	0.588603	0.0774136	0.157348	0.144231	-0.119303	2.19722	0.3333	0	0.31886	0.938393	1	3.21888	0.312821	0	0.0545696	0.00242118	35.6941	13.6165	51609.6	3186	41.7794	0.0368819	3.54608e+09	1.44653e+09	2.13927e+09	0.0186522	7.61445e+07	0.0355936	7.21828e+07	0.0337418	30.43	0.603278	6.29169e+06	10.8515	62553.4	5.48381e+06	62.5534	-0.05343	2045820800	0
61	2019	2035	0	0		21.9728	0.389327	0.007107	0.011916	0.581956	-0.00582581	0.135679	0.131197	-0.043684	2.07944	0.375	0	0.320158	1.01759	1	3.2581	0.310453	0	0.0523095	0.00278128	38.1652	13.5702	51603	3010	38.9327	0.0125318	3.48882e+09	1.4649e+09	2.04582e+09	0.0206114	2.66994e+07	0.0130507	6.62214e+07	0.0323691	30.43	0.586393	5.3123e+06	10.8514	67134	5.88538e+06	67.134	0.908363	2296464640	0
61	2020	2035	0	0		22.0977	0.419966	0.014054	0.023645	0.617182	0.0636983	0.153475	0.114897	0.122515	2.19722	0.3333	0	0.332363	1.07476	1	3.29584	0.343118	0	0.0380786	0.0015715	44.8604	13.674	50786.7	2863	41.9966	0.0237174	3.95295e+09	1.52146e+09	2.29646e+09	0.0240099	5.43804e+07	0.02368	7.22588e+07	0.0314652	30.43	0.580949	7.76322e+06	10.8354	69199.5	6.06645e+06	69.1995	0.284251	2452430592	0
61	2021	2035	0	0		22.3044	0.362813	0.023358	0.038195	0.556527	-0.0547948	0.133957	0.0828979	0.067916	2.19722	0.3333	0	0.373817	1.05613	1	3.3322	0.38876	0	0.0403234	0.00401519	52.1938	13.7394	53651.2	2764	36.2813	0.0372301	4.86038e+09	1.52679e+09	2.45243e+09	0.0199944	1.15301e+08	0.0470149	8.23903e+07	0.0335954	32.26	0.504576	4.26895e+06	10.8903	80137.7	7.02536e+06	80.1377	-0.336076	2182043136	0
61	2022	2035	0	0		22.3756	0.356784	0.015724	0.024557	0.432956	0.0699186	0.109591	0.13796	-0.110253	2.19722	0.3333	0	0.342221	0.918919	1	3.3673	0.34148	0	0.0547703	0.00631079	50.8268	13.5434	53714.8	2656	35.6784	0.024339	5.21936e+09	1.90546e+09	2.18204e+09	0.0192956	8.17102e+07	0.0374467	8.12396e+07	0.037231	32.26	0.418067	3.7743e+06	10.8915	83618.8	7.33053e+06	83.6188	-0.00577621
62	2012	2021	1	0	-9	23.2641	0.300822	0.031812	0.04738	0.656171	-0.00943286	0.0631353	0.233209	-0.24549	2.07944	0.375	0	0.520909	0.683714	0	2.99573	0.622799	0	0.0643013	0.00228861	83.9847	14.4887	48007.9	8262	30.0822	0.0445419	1.26901e+10	4.79331e+09	8461302382	0.214781	3.95204e+08	0.0467073			28.8	0.666764	7.56513e+07	10.7791	76854.5	1.84171e+06	76.8545		10235230208
62	2013	2021	1	0	-8	23.3496	0.316922	0.042345	0.0613	0.772097	0.0038168	0.0793232	0.239077	0.209652	2.07944	0.375	1	0.520921	0.769452	0	3.04452	0.648776	0	0.058035	0.00340593	93.1988	14.6265	48616.2	8932	31.6922	0.0675533	1.38227e+10	5.51188e+09	1.02352e+10	0.21319	6.37837e+08	0.0623178	504868900	0.0493266	28.8	0.740465	9.23706e+07	10.7917	84478.5	2.02441e+06	84.4785	-0.233785	12351981568	0
62	2014	2021	1	0	-7	23.5026	0.39661	0.017796	0.028043	0.818119	0.0418043	0.0839193	0.205562	0.20681	2.07944	0.375	1	0.499593	0.934746	0	3.09104	0.612534	0	0.0605221	0.00616424	99.8575	14.7799	49616.4	9492	39.661	0.0336194	1.61091e+10	5.95511e+09	1.2352e+10	0.208915	3.26783e+08	0.0264559	677530000	0.0548519	28.8	0.766771	4.2981e+07	10.8121	92504	2.21673e+06	92.504	0.729157	12180957184	0
62	2015	2021	1	0	-6	23.5796	0.44184	0.006089	0.0105	0.72709	0.0406535	0.0886606	0.179364	-0.013846	2.07944	0.375	1	0.471917	1.0468	0	3.13549	0.53978	0.0036	0.0655126	0.000836534	104.635	14.7617	50648	9490	44.184	0.0129551	1.73969e+10	6.05021e+09	1.2181e+10	0.195013	1.25798e+08	0.0103274	4.68908e+08	0.0384952	28.8	0.700178	6.49504e+07	10.8327	97172.8	2.32861e+06	97.1728	1.31573	13890070528	0
62	2016	2021	1	0	-5	23.6246	0.470243	0.000729	0.00134	0.780449	0.019474	0.089015	0.171276	0.14031	2.19722	0.3333	1	0.465726	0.954718	0	3.17805	0.545868	0.0003	0.0680025	0.00200973	119.79	14.8669	50514.2	9614	47.0243	0.00644495	1.81981e+10	6.4835e+09	1.38901e+10	0.175235	6.21331e+07	0.0044732	7.20148e+08	0.0518462	28.8	0.763269	8.26276e+07	10.83	103091	2.47043e+06	103.091	2.45018	9683194880	0
62	2017	2021	1	0	-4	23.4828	0.476495	-0.083272	-0.158055	0.569749	-0.114506	0.0860085	0.160943	-0.302869	2.19722	0.3333	1	0.466832	0.953515	0	3.21888	0.535676	0.0003	0.129774	0.00251515	134.829	14.5145	49918.1	8189	47.6495	-0.175229	1.57929e+10	6.59517e+09	9.68319e+09	0.172705	-1.44874e+09	-0.149613	6.63996e+08	0.068572	28.8	0.613135	9.09114e+07	10.8182	109530	2.62473e+06	109.53		5047154688	0
62	2018	2021	1	0	-3	23.162	0.495849	-0.166843	-0.323737	0.370416	0.0426743	0.0611692	0.266701	-0.478772	2.19722	0.3333	1	0.458958	0.801871	0	3.2581	0.510312	0	0.136393	0.00189015	134.331	13.8251	48149.1	6278	49.5849	-0.402155	1.14583e+10	7.82155e+09	5.04715e+09	0.173656	-2.32314e+09	-0.460287	9.47884e+08	0.187806	28.8	0.440479	4.9219e+07	10.7821	115631	2.77093e+06	115.631
62	2021	2021	1	1	0	22.8283	0.445324	0.015497	0.030023	0.202412	0.0198609	0.0874403	0.271651	0.28178	2.19722	0.3333	0	0.403482	1.61666	0	3.3673	0.3863	0	0.233953	0.00233914	139.494	12.7962	45250	2207	44.5324	0.0286525	8.20727e+09	7.68819e+09	1.76257e+09	0.11572	1.30437e+08	0.074004	1.50289e+08	0.0852671	28.8	0.214757	3.41303e+07	10.72	148136	3.54986e+06	148.136	0.141669	2377126912	0
62	2022	2021	1	1	1	22.5636	0.527607	-0.217198	-0.418536	0.327743	0.0401874	0.115319	0.282946	0.348673	2.19722	0.3333	0	0.386197	1.77713	0	3.4012	0.383855	0	0.118966	0.00225885	141.913	13.0934	47184.3	1997	52.7607	-0.393061	6.29876e+09	7.69049e+09	2.37713e+09	0.110128	-1.16955e+09	-0.492001	2.1946e+08	0.0923214	28.8	0.377396	7.81896e+07	10.7618	154571	3.70406e+06	154.571
63	2013	2035	0	0		21.1131	0.310645	0.030006	0.059906	0.376446	-0.0542241	0.0091538	0.074203	-0.038224	1.94591	0.4286	0	0.469706	2.25475	0	2.99573	0.4697	0.0096	0.0565599	0.0106195	29.7499	12.7364	34000.5	450	31.0645	0.037487	1.4768e+09	2.7541e+08	4.51117e+08	0.162641	3.81634e+07	0.0845975			41.55	0.305469	1.87919e+07	10.4342	25425.5	2.68874e+06	25.4255		476105824
63	2014	2035	0	0		21.0991	0.294006	0.006823	0.00978	0.324649	-0.024849	0.0282888	0.433456	0.055392	1.94591	0.4286	0	0.535753	2.7183	0	3.04452	0.4604	0.0049	0.0765643	0.00909382	34.9733	12.3858	33518.2	626	29.4006	0.00624244	1.45624e+09	8.20943e+08	4.76106e+08	0.15004	6.41784e+06	0.0134799			41.55	0.326941	1.90576e+07	10.4199	27840.9	2.94417e+06	27.8409		398142336
63	2015	2035	0	0		21.3952	0.384404	0.10386	0.15877	0.233217	-0.0350994	0.0399802	0.331383	-0.163752	1.94591	0.4286	0	0.541123	3.15351	0	3.09104	0.467552	1.9129	0.139508	0.00507621	44.1841	12.1838	30840.1	646	38.4404	0.198288	1.95811e+09	8.74842e+08	3.98142e+08	0.257544	2.39017e+08	0.600331	8.19869e+06	0.0205924	41.55	0.20333	2.62155e+07	10.3366	29246.1	3.09277e+06	29.2461	-3.37256	473199776	0
63	2016	2035	0	0		21.1785	0.170435	0.057937	0.081483	0.267753	0.000800841	0.024875	0.405405	0.188519	1.94591	0.4286	0	0.545929	4.48036	0	3.13549	0.49403	1.9129	0.117682	0.00577001	44.2185	12.3432	29663.9	544	17.0435	0.114689	1.57649e+09	9.0763e+08	4.732e+08	0.202605	1.49991e+08	0.316971	8.0408e+06	0.0169924	41.55	0.300161	8.85733e+06	10.3179	31027.3	3.28112e+06	31.0273	-2.92604	474966688	0
63	2017	2035	0	0		20.9136	0.15271	-0.203747	-0.24335	0.340948	-0.0043788	0.0380775	0.223449	0.003734	1.94591	0.4286	0	0.538159	6.27407	0	3.17805	0.578923	1.4388	0.111745	0.0461785	44.5087	12.3564	32038.5	487	15.271	-0.405626	1.20967e+09	8.93157e+08	4.74967e+08	0.159101	-4.15742e+08	-0.875308	7.40623e+06	0.0155932	41.55	0.392642	9.43023e+06	10.3747	32965.3	3.48607e+06	32.9653		409188864	0
63	2018	2035	0	0		21.2334	0.311863	0.074837	0.09911	0.28463	0.197116	0.0294993	0.0417574	-0.138489	1.94591	0.4286	0	0.46991	1.88906	0	3.21888	0.483165	0.0049	0.137492	0.0410616	46.935	12.8965	37602.9	235	31.1863	0.0935252	1.66557e+09	1.41901e+08	4.09189e+08	0.152878	1.07193e+08	0.261964	4.03169e+06	0.00985289	41.55	0.245675	1.62041e+07	10.5349	34801.4	3.68024e+06	34.8014	-3.28044	494554048	0
63	2019	2035	0	0		21.1843	0.277351	0.066496	0.094325	0.304228	-0.00207825	0.0478464	0.0379506	0.20862	1.94591	0.4286	0	0.49104	2.35567	0	3.2581	0.474565	2.2936	0.090879	0.00079074	50.1322	13.4491	34902	232	27.7351	0.106421	1.58564e+09	5.1573e+07	4.94554e+08	0.145189	1.21944e+08	0.246573	2.11777e+07	0.0428218	41.55	0.311896	429456	10.4603	37349.8	3.94973e+06	37.3498	-1.75061	514783200	0
63	2020	2035	0	0		21.3876	0.106346	0.391057	0.478757	0.291752	-8.43485e-05	0.0421428	0.0164973	0.040904	1.79176	0.5	0	0.495967	2.47089	0	3.29584	0.461088	2.2887	0.116002	0.00110148	51.4214	13.4722	36448.5	278	10.6346	0.51118	1.94328e+09	5.32112e+07	5.14783e+08	0.133708	8.87725e+08	1.72446	3.21611e+07	0.0624751	41.55	0.264905	3.44331e+06	10.5037	38498.9	4.07125e+06	38.4989	-3.3179	539626368	0
63	2021	2035	0	0		21.3409	0.120657	0.020723	0.023372	0.284183	0.0649162	0.0615101	0.0211786	0.04826	1.94591	0.4286	0	0.465441	2.99805	0	3.3322	0.421427	2.5103	0.128883	0.00154349	54.449	13.4503	34310.5	326	12.0657	0.0310539	1.85446e+09	6.33573e+07	5.39626e+08	0.118065	5.06398e+07	0.0938424	5.06433e+07	0.0938489	41.55	0.290988	4.62181e+06	10.4432	44584.4	4.71478e+06	44.5844	6.87133e-05	445381984	0
63	2022	2035	0	0		21.4197	0.108491	0.061479	0.069415	0.230699	-0.0264448	0.079307	0.0287892	-0.174647	1.94591	0.4286	0	0.47121	2.30995	0	3.3673	0.42442	2.4965	0.136323	0.00177787	57.3966	13.1234	36982.3	448	10.8491	0.0722971	2.00668e+09	8.87651e+07	4.45382e+08	0.106299	1.29338e+08	0.290397	7.28401e+07	0.163545	41.77	0.221949	3.86407e+06	10.5182	46521	4.91958e+06	46.521	-0.57416
64	2012	2022	1	0	-10	23.1262	0.189489	0.098417	0.13065	0.528336	0.105442	0.0686963	0.127063	-0.14968	2.3979	0.3636	0	0.402351	1.76717	1	3.04452	0.66197	0.0067	0.0886379	0.000917842	83.9847	14.2357	47169.6	5179	18.9489	0.115837	1.1056e+10	2.62339e+09	5.01528e+09	0.214781	1.03802e+09	0.206971			20	0.453627	1.51052e+07	10.7615	59221.5	3.13027e+06	59.2215		5589307904
64	2013	2022	1	0	-9	23.2939	0.235316	0.095672	0.12177	0.463262	0.0614918	0.075476	0.112514	0.114455	2.3979	0.3636	0	0.38694	2.13825	1	3.09104	0.631074	0.0067	0.0998845	0.000878539	93.1988	14.3091	47561.4	5140	23.5316	0.12576	1.30742e+10	2.89986e+09	5.58931e+09	0.21319	1.25731e+09	0.224949			20	0.427506	1.93756e+07	10.7698	65096.4	3.44079e+06	65.0964		6354480128
64	2014	2022	1	0	-8	23.3966	0.222622	0.115306	0.149484	0.461091	0.0614207	0.0767272	0.0931592	0.136899	2.3979	0.3636	0	0.388997	1.85727	1	3.13549	0.54589	0.0067	0.102085	0.000836499	99.8575	14.4831	48619.9	5134	22.2622	0.152047	1.44886e+10	2.55603e+09	6.35448e+09	0.208915	1.71252e+09	0.269498			20	0.438585	1.70915e+08	10.7918	71280.5	3.76767e+06	71.2805		5741643776
64	2015	2022	1	0	-7	23.4772	0.222287	0.102857	0.132283	0.380333	0.0345162	0.0551178	0.147772	-0.096442	2.3979	0.3636	0	0.411844	1.72468	1	3.17805	0.501742	0.0104	0.138381	0.000561488	104.635	14.2628	48936.4	5029	22.2287	0.136206	1.57041e+10	3.57506e+09	5.74164e+09	0.195013	1.66352e+09	0.289728	2.87088e+08	0.050001	20.22	0.365614	1.42227e+08	10.7983	74878.1	3.95783e+06	74.8781	-1.7569	6422700544	0
64	2016	2022	1	0	-6	23.5719	0.223899	0.104708	0.134782	0.389634	0.0305463	0.0781663	0.141791	0.118617	2.3979	0.3636	0	0.411487	1.47605	1	3.21888	0.549709	0.0104	0.124157	0.000342212	119.79	14.3461	48744.8	5210	22.3899	0.135728	1.72638e+10	3.83469e+09	6.4227e+09	0.175235	1.81855e+09	0.283144	3.19386e+08	0.0497277	20.22	0.372033	4.39639e+07	10.7944	79438.3	4.19887e+06	79.4383	-1.73939	9017280512	0
64	2017	2022	1	0	-5	23.7305	0.241196	0.141204	0.184155	0.480989	0.0473381	0.0731026	0.127768	0.40397	2.3979	0.3636	0	0.390475	1.3526	1	3.2581	0.478755	0.0104	0.103225	0.000257754	134.829	14.6494	50382.3	5411	24.1196	0.184375	2.0231e+10	4.21618e+09	9.01728e+09	0.172705	2.83042e+09	0.313888	3.91315e+08	0.0433961	20.22	0.445716	4.81621e+07	10.8274	84400.2	4.46114e+06	84.4002	-1.97867	8721674240	0
64	2018	2022	1	0	-4	23.7626	0.212524	0.119947	0.155097	0.424175	0.0418524	0.0688553	0.129589	-0.032782	2.3979	0.3636	0	0.428166	1.0177	1	3.29584	0.512405	0.0106	0.0670749	0.00404854	134.331	14.5857	50798.2	5522	21.2524	0.158168	2.0892e+10	4.58642e+09	8.72167e+09	0.173656	2.60218e+09	0.298358	4.03264e+08	0.046237	20.22	0.417464	4.88113e+07	10.8356	89101.2	4.70962e+06	89.1012	-1.86451	8784357376	0
64	2019	2022	1	0	-3	23.8996	0.270206	0.102685	0.135708	0.391718	0.0437705	0.100956	0.118755	0.007187	2.3979	0.3636	0	0.432787	1.02169	1	3.3322	0.530086	0.0106	0.0585163	0.00182525	129.516	14.561	51326.9	5441	27.0206	0.140154	2.39583e+10	5.02178e+09	8.78436e+09	0.153212	2.45054e+09	0.278967	4.17925e+08	0.047576	20.22	0.366651	9.11707e+07	10.846	95625.9	5.05449e+06	95.6259	-1.76876	12883826688	0
64	2020	2022	1	0	-2	24.032	0.312834	0.110029	0.155612	0.502205	0.0285847	0.105196	0.105381	0.466678	2.3979	0.3636	0	0.436898	1.09774	1	3.3673	0.515538	0.2598	0.0607602	0.00198202	129.73	14.914	50632.1	5389	31.2834	0.159778	2.73507e+10	5.50658e+09	1.28838e+10	0.122217	3.00295e+09	0.233079	5.32581e+08	0.0413372	20.22	0.47106	1.46476e+08	10.8324	98567.9	5.21e+06	98.5679	-1.72962	13682426880	0
64	2021	2022	1	0	-1	24.0544	0.286304	0.095781	0.136716	0.494651	0.0224417	0.123178	0.104831	0.061985	2.3979	0.3636	0	0.391381	1.00529	1	3.4012	0.440995	0.2463	0.0447196	0.000640241	139.494	14.9532	52877.6	5340	28.6304	0.137274	2.79709e+10	5.85763e+09	1.36824e+10	0.11572	2.74036e+09	0.200283	5.95407e+08	0.0435162	20.23	0.489167	7.12745e+07	10.8758	114148	6.03353e+06	114.148	-1.5266	12729634816	0
64	2022	2022	1	1	0	24.0742	0.353824	0.006759	0.009946	0.450608	-0.0902853	0.0800283	0.132146	-0.069636	2.3979	0.3636	0	0.387348	0.944829	1	3.43399	0.434074	0.2464	0.0460647	0.0443237	141.913	14.7799	53262	5889	35.3824	0.00974328	2.85289e+10	7.66343e+09	1.27296e+10	0.110128	1.79614e+08	0.0141099	5.81489e+08	0.0456799	20.23	0.446201	1.11917e+08	10.883	119107	6.29562e+06	119.107	1.17478
65	2012	2035	0	0		20.058	0.582026	0.016583	0.040693	0.849485	0.0511409	0.126619	0.091405	-0.087267	1.60944	0.4	1	0.30987	2.34654	0	3.21888	0.3248	0	0.0556545	0.0357636	54.2891	12.8444	41920	717	58.2026	0.0442226	5.14155e+08	1.71343e+08	4.38749e+08	0.0486769	9.5036e+06	0.0216607			20.68	0.853339	5.57662e+06	10.6435	32451.3	5.42547e+06	32.4513		412424032
65	2013	2035	0	0		20.0088	0.536989	0.033739	0.076689	0.821867	0.0311464	0.130926	0.0844487	-0.06	1.60944	0.4	1	0.339523	2.9161	0	3.2581	0.375417	0	0.0591474	0.0363053	59.8406	12.7936	40879.7	1038	53.6989	0.0818022	4.89473e+08	1.58044e+08	4.12424e+08	0.0413215	1.85389e+07	0.0449511			20.68	0.842589	3.75012e+06	10.6184	35670.4	5.96368e+06	35.6704
65	2016	2035	0	0		20.1282	0.527149	0.007013	0.014686	0.840993	-0.00616264	0.166364	0.0594531	0.046038	1.60944	0.4	0	0.380067	7.99756	0	3.3673	0.405582	0	0.0781611	0.0364606	98.1497	12.9116	41375.3	1077	52.7149	0.0247321	5.51545e+08	1.53252e+08	4.54978e+08	0.0456346	6.45011e+06	0.0141768	1.43334e+07	0.0315034	20.68	0.824915	8.69604e+06	10.6305	43529.3	7.27759e+06	43.5293	0.798493	390334144	0
65	2017	2035	0	0		20.1447	0.531551	0.001702	0.003616	0.701897	-0.0504907	0.166963	0.0661686	-0.142082	1.60944	0.4	0	0.413993	6.71756	0	3.4012	0.477445	0	0.095166	0.0404923	112.323	12.7393	42027.4	1093	53.1551	0.00901032	5.60682e+08	1.61598e+08	3.90334e+08	0.0456197	2.36657e+06	0.00606292	1.34506e+07	0.0344591	20.68	0.696178	6.81122e+06	10.6461	46248.3	7.73216e+06	46.2483	1.73758	426707264	0
65	2018	2035	0	0		20.2114	0.564357	-0.00322	-0.007132	0.735655	-0.00660171	0.158751	0.0751162	0.093185	1.60944	0.4	1	0.398562	4.2983	0	3.43399	0.42292	0	0.0618812	0.0425614	121.894	12.8072	44490.9	983	56.4357	-0.00845717	5.99393e+08	1.74369e+08	4.26707e+08	0.0437633	-2.20835e+06	-0.00517532	1.46008e+07	0.0342174	20.68	0.711899	6.67558e+06	10.7031	48824.2	8.16284e+06	48.8242		434269792	0
65	2019	2035	0	0		20.2536	0.570667	0.009576	0.022146	0.709251	-0.0237333	0.177487	0.0736135	0.017723	1.60944	0.4	1	0.410303	3.71116	0	3.46574	0.4162	0	0.0573267	0.0394411	124.404	12.8235	45542.2	742	57.0667	0.0225711	6.25194e+08	1.79632e+08	4.3427e+08	0.0379124	6.05846e+06	0.0139509	2.28864e+07	0.0527009	20.68	0.694616	3.54991e+06	10.7264	52399.5	8.76058e+06	52.3995	1.32909	485105248	0
65	2020	2035	0	0		20.0116	0.443661	0.040822	0.084135	0.869332	0.0016256	0.128626	0.0896903	0.11706	1.60944	0.4	1	0.453841	3.30478	0	3.49651	0.45685	0	0.0592887	0.049444	133.935	12.9415	44117.7	603	44.3661	0.100215	4.90848e+08	1.80253e+08	4.85105e+08	0.0343443	2.73666e+07	0.0564137	2.68726e+07	0.0553955	20.68	0.9883	3.7723e+06	10.6946	54011.6	9.03011e+06	54.0116	-0.0182135	449639264	0
65	2021	2035	0	0		20.0601	0.415471	0.055806	0.097773	0.893871	-0.0123653	0.128739	0.103987	-0.07311	1.60944	0.4	0	0.43082	3.76462	0	3.52636	0.426076	0	0.0733759	0.0299905	157.454	12.8506	46801.6	458	41.5471	0.110772	5.15201e+08	1.93623e+08	4.49639e+08	0.029725	3.33588e+07	0.0741902	2.47857e+07	0.0551234	20.68	0.872746	4.06407e+06	10.7537	62549.1	1.04575e+07	62.5491	-0.297057	446308800	0
65	2022	2035	0	0		20.1403	0.426107	0.035799	0.06183	0.831556	0.0367788	0.134385	0.103673	-0.007407	1.60944	0.4	0	0.433367	3.29533	0	3.55535	0.433304	0	0.0796225	0.0231252	164.456	12.8298	45934.9	473	42.6107	0.0818779	5.5823e+08	2.00554e+08	4.46309e+08	0.031375	2.62308e+07	0.0587727	3.00099e+07	0.0672401	20.68	0.799507	8.19999e+06	10.735	65266.2	1.09117e+07	65.2662	0.134593
66	2012	2015	1	0	-3	22.6306	0.66665	0.018619	0.058468	0.956176	0.160003	0.181606	0.315678	-0.124681	2.30259	0.4	0	0.36813	1.01362	1	2.83321	0.369615	0.0156	0.0447156	0.00105016	17.8559	14.354	57165.8	8797	66.665	0.0740089	6.73527e+09	3.75641e+09	6.5966e+09	0.040915	1.66165e+08	0.0251895			33.84	0.979411	3.70258e+07	10.9537	29802.8	1.21381e+06	29.8028		6477666816
66	2013	2015	1	0	-2	22.7477	0.685134	0.024373	0.075324	0.905537	0.021019	0.142829	0.267926	-0.018029	2.30259	0.4	0	0.348277	1.01897	1	2.89037	0.342424	0.0156	0.0537812	0.000908874	18.6015	14.3306	57126.1	8818	68.5134	0.098802	7.57153e+09	3.82504e+09	6.47767e+09	0.0399689	2.35546e+08	0.0363627			33.84	0.85553	2.86352e+07	10.953	32759.3	1.33422e+06	32.7593		5563482112
66	2014	2015	1	0	-1	22.9985	0.612106	0.019302	0.054229	0.643106	0.0998314	0.114687	0.316773	-0.141129	2.30259	0.4	0	0.50551	1.09208	1	2.94444	0.59829	0.0098	0.0682981	0.00226717	18.6418	14.0828	55671.5	7895	61.2106	0.0518603	9.73039e+09	5.0874e+09	5.56348e+09	0.0384267	1.95739e+08	0.0351829			25.2	0.571763	4.75262e+07	10.9272	35871.4	1.46097e+06	35.8714		4733467648
66	2015	2015	1	1	0	23.137	0.688149	-0.02473	-0.071218	0.452831	0.0518195	0.0892229	0.308407	-0.14919	2.30259	0.4	0	0.272292	1.18314	1	2.99573	0.260542	0.0098	0.0779564	0.00103263	17.7087	13.8876	55408.6	7606	68.8149	-0.0870863	1.11757e+10	5.67563e+09	4.73347e+09	0.034975	-3.0351e+08	-0.06412	1.5687e+08	0.0331405	25.33	0.423549	1.63098e+07	10.9225	37681.9	1.53471e+06	37.6819		5587292160	0
66	2016	2015	1	1	1	23.0678	0.656792	0.001367	0.00418	0.517246	0.0213271	0.0826813	0.362628	0.18038	2.30259	0.4	0	0.273443	1.09683	1	3.04452	0.272395	0.0098	0.0635093	0.000953232	19.3731	14.0348	56998.8	6578	65.6792	0.00384694	1.04283e+10	6.07024e+09	5.58729e+09	0.0338674	1.37685e+07	0.00246424	1.52928e+08	0.0273707	25.33	0.535783	1.05206e+08	10.9508	39976.8	1.62818e+06	39.9768	2.40759	6959609344	0
66	2017	2015	1	1	2	22.997	0.656262	-0.022011	-0.064085	0.690996	0.023293	0.0689926	0.382227	0.245614	2.30259	0.4	0	0.274246	1.02901	1	3.09104	0.271089	0.0098	0.0568151	0.00291685	23.1176	14.2526	56939.2	6103	65.6262	-0.0807674	9.71543e+09	6.17595e+09	6.95961e+09	0.0326921	-2.69728e+08	-0.0387562	1.7669e+08	0.0253879	25.33	0.716346	1.59411e+07	10.9498	42473.8	1.72987e+06	42.4738		6825325056	0
66	2018	2015	1	1	3	23.0729	0.674158	0.008731	0.026107	0.675884	0.0699535	0.076116	0.363738	-0.019295	2.30259	0.4	0	0.275361	0.922015	1	3.13549	0.269986	0.0098	0.0358325	0.00763815	24.6615	14.2124	57513.8	6337	67.4157	0.0312064	1.04813e+10	6.50522e+09	6.82532e+09	0.0304996	1.06578e+08	0.0156151	1.89751e+08	0.0278011	25.33	0.65119	1.71091e+07	10.9598	44839.6	1.82623e+06	44.8396	0.576838	6458337792	0
66	2019	2015	1	1	4	23.0766	0.646081	0.012898	0.037945	0.615011	0.166513	0.0654992	0.314135	-0.053768	2.07944	0.5	0	0.275588	0.989553	1	3.17805	0.269704	0.0036	0.0484622	0.00543454	25.4961	14.194	57192.9	6052	64.6081	0.0403692	1.0521e+10	5.75002e+09	6.45834e+09	0.0310029	1.50318e+08	0.0232751	1.90003e+08	0.0294198	25.33	0.61385	1.58932e+07	10.9542	48123	1.95996e+06	48.123	0.234283	6808729600	0
66	2020	2015	1	1	5	23.167	0.576066	0.103322	0.264584	0.617929	0.144089	0.0526586	0.326738	0.054254	2.19722	0.4444	0	0.268828	1.0309	1	3.21888	0.290266	0.2558	0.0581209	0.00692294	27.9332	14.2169	53944.9	6131	57.6066	0.272106	1.15162e+10	6.36367e+09	6.80873e+09	0.0323448	1.32845e+09	0.195111	2.02293e+08	0.0297108	24.63	0.591229	1.58963e+07	10.8957	49603.6	2.02026e+06	49.6036	-1.88206	7339279360	0
66	2021	2015	1	1	6	23.2786	0.538593	0.030321	0.068335	0.601779	0.0221978	0.0740042	0.358743	0.077922	2.30259	0.4	0	0.337071	0.995813	1	3.2581	0.377159	0.2133	0.0490966	0.0031068	31.9577	14.2591	54479.4	6174	53.8593	0.0655917	1.28757e+10	7.01737e+09	7.33928e+09	0.0302676	3.89677e+08	0.0530948	2.05912e+08	0.0280562	27.76	0.570009	3.09505e+07	10.9056	57444.3	2.33959e+06	57.4443	-0.637868	8439860224	0
66	2022	2015	1	1	7	23.4808	0.588761	0.030144	0.069489	0.589431	-0.00704959	0.0796348	0.33956	0.149958	2.07944	0.375	0	0.319103	0.938464	1	3.29584	0.367086	0.2071	0.0463449	0.0012633	32.5392	14.3478	57447.3	6362	58.8761	0.0671455	1.57616e+10	8.07531e+09	8.43986e+09	0.0302781	4.35222e+08	0.0515674	2.63353e+08	0.0312035	27.76	0.535471	2.15975e+07	10.9586	59939.6	2.44122e+06	59.9396	-0.50236
67	2012	2035	0	0		20.3723	0.320214	0.210653	0.327684	0.556339	0.0280477	0.100019	0.232939	0.057966	1.94591	0.4286	0	0.41724	3.57384	1	2.99573	0.440313	0	0.184168	0.0218554	29.8828	12.4277	35720.1	1955	32.0214	0.384962	7.04018e+08	2.89486e+08	3.6342e+08	0.0172567	1.84236e+08	0.506949			18.02	0.516209	747760	10.4835	17705.9	2.51482e+06	17.7059		256000672
67	2013	2035	0	0		20.1301	0.512252	-0.261743	-0.439653	0.407456	0.00746009	0.116302	0.221352	-0.29558	1.94591	0.4286	0	0.424625	6.16041	1	3.04452	0.513281	0	0.458255	0.0155902	34.0754	12.0659	33833	1861	51.2252	-0.6141	5.52562e+08	3.01691e+08	2.56001e+08	0.0163541	-1.65507e+08	-0.646509	2.60843e+06	0.0101892	18.39	0.463298	602148	10.4292	19462.3	2.76429e+06	19.4623		203122000	0
67	2014	2035	0	0		20.1902	0.686265	-0.150556	-0.378163	0.356547	-0.0867524	0.0716054	0.236969	-0.206557	1.94591	0.4286	0	0.436817	6.73882	1	3.09104	0.536439	0	0.545371	0.00441964	34.9348	11.9153	33958.5	1654	68.6265	-0.476719	5.86821e+08	2.41484e+08	2.03122e+08	0.0157352	-8.77669e+07	-0.43209			18.61	0.34614	930000	10.4329	21311.2	3.0269e+06	21.3112
67	2016	2035	0	0		20.2623	0.581474	0.082272	0.21334	0.521151	-0.0515537	0.10571	0.226158	0.076992	1.94591	0.4286	0	0.427445	7.537	1	3.17805	0.571059	0	0.214091	0.0111449	39.0317	12.3219	37237.8	1812	58.1474	0.250986	6.30679e+08	2.61464e+08	3.17411e+08	0.0138246	6.62493e+07	0.208718	5.95121e+06	0.0187493	18.61	0.503284	2.59239e+06	10.5251	23750.2	3.37331e+06	23.7502	-2.40983	343539200	0
67	2017	2035	0	0		20.5883	0.332371	0.013169	0.023383	0.456708	-0.102026	0.0725984	0.184655	0.082318	1.94591	0.4286	0	0.512741	4.37104	1	3.21888	0.548285	0	0.201514	0.00175154	44.7148	12.3773	39437.7	1466	33.2371	0.0378367	8.73736e+08	2.83002e+08	3.43539e+08	0.0128049	2.20714e+07	0.064247	5.53802e+06	0.0161205	29	0.393184	2.50449e+06	10.5825	25233.7	3.58402e+06	25.2337	-1.38264	185811008	0
67	2018	2035	0	0		20.5207	0.290081	-0.045175	-0.065656	0.219851	0.000801174	0.0845198	0.186744	-0.459127	1.94591	0.4286	0	0.501665	2.41585	1	3.2581	0.53813	0	0.354151	0.00174073	53.4798	11.7511	38678.5	1401	29.0081	-0.0619307	8.16599e+08	2.89015e+08	1.85811e+08	0.013698	-3.59024e+07	-0.19322	7.48459e+06	0.0402806	29.41	0.227543	5.31877e+06	10.5631	26639.2	3.78364e+06	26.6392		315034464	0
67	2019	2035	0	0		20.5569	0.265232	0.051033	0.070627	0.378797	0.034495	0.0600917	0.169376	0.695456	1.94591	0.4286	0	0.498127	3.46819	1	3.29584	0.50403	0	0.207641	0.0107443	59.1422	12.2929	41345.4	1336	26.5232	0.0859019	8.46744e+08	2.88496e+08	3.15034e+08	0.015814	5.34448e+07	0.169647	9.45982e+06	0.0300279	29.41	0.372054	1.38512e+06	10.6297	28589.9	4.06071e+06	28.5899	-1.7316	275090112	0
67	2020	2035	0	0		20.6092	0.277164	0.026134	0.035867	0.316395	0.0577035	0.0569655	0.162851	-0.126794	1.94591	0.4286	0	0.490462	2.55273	1	3.3322	0.470282	0	0.289333	0.00204082	59.7874	12.1404	45760.4	1256	27.7164	0.042864	8.92158e+08	3.02088e+08	2.7509e+08	0.0146402	2.76423e+07	0.100485	9.59418e+06	0.0348765	29.41	0.308343	4.32436e+06	10.7312	29469.5	4.18564e+06	29.4695	-1.05819	300774624	0
67	2021	2035	0	0		20.6906	0.294996	0.038106	0.053402	0.323416	0.0260339	0.0894713	0.236086	0.093368	1.94591	0.4286	0	0.509436	2.73894	1	3.3673	0.498318	0	0.264555	0.00620247	65.8082	12.1412	61713	1214	29.4996	0.0613141	9.67826e+08	3.93736e+08	3.00775e+08	0.0143418	4.18359e+07	0.139094	8.28952e+06	0.0275606	29.41	0.310774	8.70877e+06	11.0303	34127.7	4.84726e+06	34.1277	-1.61876	350528096	0
67	2022	2035	0	0		20.8775	0.397907	0.017027	0.026245	0.328428	0.0466882	0.101326	0.228794	0.165418	1.94591	0.4286	0	0.473513	2.23232	1	3.4012	0.484197	0	0.23179	0.0237994	69.2674	12.2413	48889.2	1309	39.7907	0.0311405	1.16675e+09	4.52991e+08	3.50528e+08	0.0139715	2.18761e+07	0.0624088	1.31036e+07	0.0373823	29.41	0.30043	4.08218e+06	10.7973	35610.1	5.05781e+06	35.6101	-0.512509
68	2013	2035	0	0		20.7774	0.738589	-0.12604	-0.478542	0.34232	-0.00903327	0.218294	0.15919	-0.130604	2.3979	0.3636	0	0.415688	1.85766	1	2.89037	0.411533	0.0091	0.139391	0.0267881	26.095	12.0793	41821	2323	73.8589	-0.433376	1.05565e+09	5.70698e+08	3.24874e+08	0.0271562	-1.19594e+08	-0.368126			29.97	0.307746	6.13588e+06	10.6412	41127.5	3.60768e+06	41.1275		444995808
68	2014	2035	0	0		20.7683	0.720412	0.01959	0.073047	0.423466	-0.0389467	0.191725	0.224538	0.369751	2.3979	0.3636	0	0.327857	2.43831	1	2.94444	0.3122	0.0058	0.121799	0.0117656	27.2994	12.3726	43533.6	1326	72.0412	0.0730677	1.04603e+09	6.4648e+08	4.44996e+08	0.0268953	2.13692e+07	0.0480211			29.97	0.425414	3.33911e+07	10.6813	45034.6	3.95041e+06	45.0346		261571808
68	2015	2035	0	0		20.9132	0.382771	-0.121711	-0.264234	0.231975	-0.0513804	0.177381	0.179502	-0.412193	2.3979	0.3636	0	0.555597	2.90895	1	2.99573	0.553685	0.0022	0.236398	0.0238995	26.7843	11.8536	43627.4	1262	38.2771	-0.183871	1.20914e+09	6.31225e+08	2.61572e+08	0.030505	-1.37226e+08	-0.524622	10576818	0.0404356	53.43	0.216328	4.16068e+06	10.6835	47307.6	4.14979e+06	47.3076		355699104	0
68	2016	2035	0	0		20.9061	0.448156	-0.070077	-0.119861	0.295222	-0.0366779	0.16879	0.282256	0.359853	2.3979	0.3636	0	0.562972	4.98421	1	3.04452	0.5443	0.0215	0.135327	0.00766483	26.8481	12.078	45443	1419	44.8156	-0.127433	1.20056e+09	7.63039e+08	3.55699e+08	0.0271179	-8.44273e+07	-0.237356	1.18828e+07	0.033407	54.43	0.296277	9.48998e+06	10.7242	50188.7	4.40252e+06	50.1887
68	2018	2035	0	0		21.3268	0.616965	-0.052389	-0.132081	0.233183	0.0157337	0.169531	0.253015	-0.007904	2.19722	0.3333	0	0.549037	1.66773	1	3.13549	0.531703	0.7912	0.17172	0.016551	35.6941	12.2095	46276.6	1488	61.6965	-0.121216	1.8286e+09	8.99796e+08	4.32318e+08	0.0186522	-8.49017e+07	-0.196387	1.61026e+07	0.0372471	52.99	0.23642	4.7153e+06	10.7424	56293.6	4.93804e+06	56.2936		311233888	0
68	2019	2035	0	0		21.145	0.749768	-0.193267	-0.598991	0.185637	0.00701464	0.166842	0.285101	-0.280081	2.19722	0.3333	0	0.533505	2.32761	1	3.17805	0.529276	0.6699	0.202365	0.00935041	38.1652	11.865	45118.8	1335	74.9768	-0.835495	1.52455e+09	9.16618e+08	3.11234e+08	0.0206114	-3.18734e+08	-1.0241	14000120	0.0449826	52.13	0.204148	4.3038e+06	10.7171	60415.9	5.29964e+06	60.4159
68	2021	2035	0	0		21.033	0.403466	-0.119975	-0.195084	0.118646	-0.0368922	0.137944	0.280025	-0.147099	1.79176	0.5	0	0.669659	3.0672	1	3.2581	0.666617	0	0.307782	0.00479406	52.1938	11.2941	44102.6	942	40.3466	-0.218947	1.36305e+09	9.24003e+08	1.74767e+08	0.0199944	-1.78026e+08	-1.01865	15800000	0.0904061	34.99	0.128218	4.72047e+06	10.6943	72118.3	6.32616e+06	72.1183		250413072	0
68	2022	2035	0	0		20.9416	0.414892	-0.068007	-0.115056	0.192102	-0.0596363	0.163962	0.289878	0.432839	1.79176	0.5	0	0.66027	6.56285	1	3.29584	0.6582	0	0.174213	0.00554946	50.8268	11.6954	46385.5	861	41.4892	-0.120515	1.24404e+09	8.95589e+08	2.50413e+08	0.0192956	-8.77225e+07	-0.350311	1.92567e+07	0.0768998	34.99	0.201291	4.94702e+06	10.7448	75250.9	6.60096e+06	75.2509
69	2012	2035	0	0		22.3925	0.364091	0.151957	0.236479	0.87897	0.204755	0.147397	0.147649	0.268768	2.19722	0.3333	0	0.618937	3.30972	1	2.83321	0.715909	0.0002	0.0936439	0.00406154	19.8991	14.1429	37661.2	5440	36.4091	0.288085	5.30813e+09	1.31697e+09	4.19706e+09	0.0789004	9.72427e+08	0.231693			53.89	0.790685	5.87165e+06	10.5364					4580575744
69	2013	2035	0	0		22.484	0.356576	0.11182	0.174764	0.82347	0.109724	0.184811	0.217723	0.091378	2.07944	0.375	0	0.610272	2.1181	1	2.89037	0.669219	0.0002	0.11138	0.00108241	20.004	14.1194	36888.7	5988	35.6576	0.227616	5.81693e+09	1863098888	4.58058e+09	0.0800952	8.51911e+08	0.185983			53.89	0.787455	6.43809e+06	10.5157					4650855936
69	2014	2035	0	0		22.5817	0.348088	0.097632	0.150696	0.760537	0.0604184	0.191343	0.268828	0.015343	2.19722	0.3333	0	0.621658	2.9097	1	2.94444	0.733121	0.0002	0.124585	0.00124236	18.3934	14.0353	38785	5937	34.8088	0.190432	6.41352e+09	2.41882e+09	4.65086e+09	0.084917	7.96205e+08	0.171195	152792000	0.0328524	53.88	0.725165	6.04539e+06	10.5658				-1.65078	5253411328	0
69	2015	2035	0	0		22.695	0.327075	0.105258	0.158757	0.77275	0.109995	0.194443	0.235416	0.129558	2.19722	0.3333	0	0.623906	2.66117	1	2.99573	0.72312	0.0002	0.103518	0.00119975	18.6164	14.1308	41237.9	5848	32.7075	0.199902	7.18315e+09	2.54873e+09	5.25341e+09	0.0805249	9.66269e+08	0.183932	162495000	0.0309313	53.89	0.731352	1.99313e+07	10.6271				-1.7828	6017143808	0
69	2016	2035	0	0		22.8907	0.319987	0.106828	0.15784	0.755953	0.13544	0.204486	0.213559	0.145378	2.19722	0.3333	0	0.623516	2.68647	1	3.04452	0.727258	0	0.092488	0.00123227	19.3411	14.2015	41436.3	5778	31.9987	0.193706	8.73621e+09	2.97752e+09	6.01714e+09	0.0837923	1.15075e+09	0.191246	189540000	0.0315	53.89	0.688759	2.53363e+07	10.6319				-1.80357	6968325120	0
69	2017	2035	0	0		23.041	0.326182	0.125494	0.185455	0.737816	0.0916899	0.203305	0.176527	0.158079	2.19722	0.3333	0	0.62169	3.24365	1	3.09104	0.768099		0.0866138	0.00151584	22.5085	14.3199	40578.7	7991	32.6182	0.235664	1.01529e+10	3.0632e+09	6.96833e+09	0.0970403	1.61222e+09	0.231364	2.20279e+08	0.0316114	53.89	0.686341	3.4258e+07	10.611				-1.99047	8686140416	0
69	2018	2035	0	0		23.2498	0.35813	0.153636	0.234137	0.766555	0.115179	0.192432	0.141007	0.246518	2.19722	0.3333	0	0.620138	2.33977	1	3.13549	0.770122		0.0742559	0.00346468	25.8586	14.5483	42458.1	8323	35.813	0.295019	1.25099e+10	3.14196e+09	8.68614e+09	0.105139	2.36893e+09	0.272725	2.24585e+08	0.0258556	53.89	0.69434	3.60417e+07	10.6563				-2.35594	10416961536	0
69	2019	2035	0	0		23.3531	0.320024	0.163586	0.247144	0.789725	0.0138738	0.217359	0.124183	0.199262	2.19722	0.3333	0	0.624941	4.62754	1	3.17805	0.796727		0.0657851	0.00185613	29.099	14.703	41141.9	9681	32.0024	0.30458	1.38713e+10	3.26859e+09	1.0417e+10	0.108595	2.87284e+09	0.275785	2.69107e+08	0.0258336	53.89	0.750972	9.82932e+07	10.6248				-2.36795	10292064256	0
69	2020	2035	0	0		23.4437	0.31197	0.127187	0.185895	0.708383	0.238667	0.224993	0.11838	-0.01199	2.19722	0.3333	0	0.614249	7.90058	1	3.21888	0.788711		0.0779437	0.00220267	29.6513	14.6582	37923.3	9936	31.197	0.236757	1.51866e+10	3.51312e+09	1.02921e+10	0.119091	2.47384e+09	0.240363	3.00405e+08	0.029188	53.89	0.677706	4.86175e+07	10.5433				-2.10839	13269826560	0
69	2021	2035	0	0		23.9587	0.321237	0.116949	0.171421	0.65361	0.206715	0.18347	0.0780572	0.289326	2.19722	0.3333	0	0.593869	4.46414	1	3.2581	0.806988		0.0770305	0.00282292	33.9363	14.8776	38962.1	10745	32.1237	0.183813	2.54181e+10	3.89895e+09	1.32698e+10	0.112135	3.17129e+09	0.238985	3.00603e+08	0.0226531	51.12	0.522062	5.52745e+07	10.5704				-2.3561	16713234432	0
69	2022	2035	0	0		24.1174	0.351025	0.117803	0.177765	0.605465	0.104328	0.203362	0.0920396	0.259492	2.19722	0.3333	0	0.592441	4.46163	1	3.29584	0.82396		0.0698118	0.00246183	37.5275	15.0072	40002.4	11310	35.1025	0.231238	2.97898e+10	4.88032e+09	1.67132e+10	0.117411	4.47049e+09	0.267482	2.88639e+08	0.0172701	51.21	0.561038	4.67213e+07	10.5967				-2.74008
70	2012	2035	0	0		22.5139	0.706934	0.000915	0.003103	0.651441	0.0143644	0.140407	0.229814	-0.004601	2.07944	0.375	1	0.526235	1.05513	0	2.99573	0.531163	0.0021	0.146995	0.0084926	29.8828	13.9113	39984.6	9191	70.7952	0.0242537	5.99328e+09	2.93388e+09	3.86491e+09	0.0172567	4.24518e+07	0.0109839			22.5	0.644875	5.0942e+07	10.5963	88927.5	2.35018e+06	88.9275		3870591232
70	2013	2035	0	0		22.7454	0.788334	-0.024388	-0.098645	0.571395	-0.0352613	0.141351	0.2048	0.001469	2.19722	0.3333	1	0.529972	1.09418	0	3.04452	0.521922	0.0045	0.156723	0.0223939	34.0754	13.8834	38929.2	9099	78.8334	-0.0994114	7.5546e+09	3.18077e+09	3.87059e+09	0.0163541	-1.58964e+08	-0.0410697			22.5	0.512349	1.91944e+07	10.5695	97749.2	2.58332e+06	97.7492		4333321728
70	2014	2035	0	0		22.8719	0.677917	0.010395	0.038448	0.537384	0.00548136	0.114091	0.202654	0.11955	2.19722	0.3333	1	0.48277	1.18427	0	3.09104	0.459499	0.0056	0.11842	0.0292515	34.9348	13.9695	39813.1	9004	67.7917	0.038298	8.57287e+09	3.43594e+09	4.33332e+09	0.0157352	1.05748e+08	0.0244033			23.01	0.505469	2.18366e+07	10.592	107035	2.82874e+06	107.035		3834432000
70	2015	2035	0	0		22.8857	0.723788	-0.045426	-0.151932	0.444173	0.0114695	0.0991112	0.386456	-0.115129	2.19722	0.4444	0	0.481375	1.26797	0	3.13549	0.389993	0.0054	0.146706	0.0249119	36.515	13.7069	41430.9	8580	72.3788	-0.169467	8.69263e+09	5.15407e+09	3.83443e+09	0.0154743	-4.06892e+08	-0.106115	119000000	0.0310346	21.46	0.441113	25032711	10.6318	112438	2.97151e+06	112.438		4814401536	0
70	2016	2035	0	0		23.0046	0.751378	0.002851	0.010898	0.520965	0.0392763	0.111588	0.332302	0.255571	2.19722	0.4444	0	0.411548	1.21825	0	3.17805	0.422817	0.0044	0.108771	0.0219222	39.0317	13.9212	42070.9	8265	75.1378	0.0153771	9.78998e+09	5.25062e+09	4.8144e+09	0.0138246	3.7428e+07	0.00777417	7.86923e+07	0.0163452	21.5	0.491768	3.95573e+07	10.6471	119285	3.15248e+06	119.285	0.743126	5676351488	0
70	2017	2035	0	0		23.0835	0.759463	0.009033	0.036956	0.556969	-0.0284337	0.127715	0.29607	0.179036	2.19722	0.4444	0	0.356597	1.28564	0	3.21888	0.344499	0.007	0.12647	0.0214245	44.7148	14.0818	44868.5	8106	75.9463	0.040099	1.0593e+10	5.32214e+09	5.67635e+09	0.0128049	1.02173e+08	0.0179997	1.237e+08	0.0217921	21.05	0.535857	3.52175e+07	10.7115	126736	3.34939e+06	126.736	0.19119	7466555392	0
70	2018	2035	0	0		23.1845	0.693411	0.01805	0.065583	0.669292	0.0243277	0.108478	0.248681	0.315379	2.19722	0.4444	0	0.542938	1.15561	0	3.2581	0.54986	0.0058	0.0681186	0.0386407	53.4798	14.3569	47255.3	7659	69.3411	0.0594895	1.17187e+10	5.34789e+09	7.46656e+09	0.013698	2.13736e+08	0.0286258	2.03566e+08	0.0272637	26.02	0.637146	5.13306e+07	10.7633	133795	3.53595e+06	133.795	-0.0487537	8220102656	0
70	2019	2035	0	0		23.2522	0.687569	0.014052	0.045386	0.677707	0.0281184	0.102375	0.278216	0.100923	2.19722	0.4444	0	0.529712	1.20396	0	3.29584	0.527752	1.5168	0.0901389	0.0348467	59.1422	14.4257	48518.7	7826	68.7569	0.0572371	1.25398e+10	5.805e+09	8.2201e+09	0.015814	2.24245e+08	0.0272801	1.40281e+08	0.0170656	24.41	0.65552	4.98985e+07	10.7897	143593	3.79487e+06	143.593	-0.469096	7384354304	0
70	2020	2035	0	0		23.2219	0.661161	0.000877	0.002693	0.59779	0.0469286	0.103014	0.390879	-0.101671	2.3979	0.3636	0	0.609833	1.20723	0	3.3322	0.625444	0.7501	0.100818	0.0346101	59.7874	14.2287	53631.7	7567	66.1161	0.0222788	1.21657e+10	7.48511e+09	7.38435e+09	0.0146402	9.1838e+07	0.0124368	125824717	0.0170394	24.36	0.606982	4.58063e+07	10.8899	148010	3.91163e+06	148.01	0.314864	8145117696	0
70	2021	2035	0	0		23.3019	0.674474	0.007531	0.02269	0.642734	0.0566414	0.0946366	0.34181	0.103024	2.3979	0.3636	0	0.629999	1.30517	0	3.3673	0.612433	0.8268	0.0911826	0.0297589	65.8082	14.3217	72796.4	7102	67.4474	0.0280082	1.31795e+10	7.64628e+09	8.14512e+09	0.0143418	1.20163e+08	0.0147528	1.50937e+08	0.0185309	32.88	0.618013	6.64225e+07	11.0449	171406	4.52993e+06	171.406	0.228011	8808942592	0
70	2022	2035	0	0		23.3487	0.658715	0.026458	0.079313	0.65276	0.0802712	0.0883698	0.31802	0.0815	2.3979	0.3636	0	0.577138	1.29268	0	3.4012	0.569439	1.6289	0.0857885	0.0141874	69.2674	14.3949	57490.4	6694	65.8715	0.111481	1.38103e+10	7.82898e+09	8.80894e+09	0.0139715	5.25441e+08	0.0596486	1.55081e+08	0.017605	30.9	0.637852	7.26679e+07	10.9594	178851	4.7267e+06	178.851	-1.22029
71	2012	2017	1	0	-5	22.2948	0.680971	0.004316	0.013766	1.2145	0.0568467	0.224145	0.44532	-0.064442	2.19722	0.4444	0	0.24361	1.06362	1	2.83321	0.231875	0.0048	0.0276763	0.00286801	17.8559	14.2586	56785.7	8438	68.0971	0.0245132	4814201831	3.70328e+09	5.90851e+09	0.040915	3.76491e+07	0.00637201			20.31	1.22731	2.06751e+07	10.9471	39924.8	1.69413e+06	39.9248		5271773184
71	2013	2017	1	0	-4	22.3047	0.679285	0.005717	0.017873	1.08964	0.097895	0.166518	0.423062	-0.107766	2.19722	0.3333	0	0.278866	1.11214	1	2.89037	0.289436	0.0048	0.0322067	0.00293618	18.6015	14.1397	56365.2	7780	67.9285	0.0323217	4.86201e+09	3.78155e+09	5.27177e+09	0.0399689	5.03998e+07	0.00956032			20.31	1.08428	2.01502e+07	10.9396	43885.4	1.86219e+06	43.8854		3977990656
71	2014	2017	1	0	-3	22.3429	0.504491	0.011689	0.028638	0.799376	0.109811	0.129653	0.367452	-0.245417	2.19722	0.3333	0	0.379988	1.22124	1	2.94444	0.388903	0.0036	0.0613364	0.00569082	18.6418	13.8729	54841.4	7256	50.4491	0.0315202	5.05145e+09	3.66887e+09	3.97799e+09	0.0384267	7.88963e+07	0.0198332			22.71	0.787495	2.65453e+07	10.9122	48054.5	2.0391e+06	48.0545		2993705216
71	2015	2017	1	0	-2	22.499	0.560562	0.010807	0.023226	0.546488	0.0210363	0.144377	0.18146	-0.247433	2.07944	0.375	0	0.337864	1.65018	1	2.99573	0.32516	0.0036	0.0845283	0.00763714	17.7087	13.8445	55236.7	6331	56.0562	0.0271848	5.90471e+09	1.82607e+09	2.99371e+09	0.034975	7.05377e+07	0.023562	1.03511e+08	0.0345764	23.38	0.507003	1.54595e+07	10.9194	50479.8	2.14202e+06	50.4798	0.383535	4927726080	0
71	2016	2017	1	0	-1	22.704	0.627498	0.011848	0.029432	0.749288	0.00405113	0.14168	0.241244	0.646029	2.19722	0.3333	0	0.345334	1.34112	1	3.04452	0.378701	0.0064	0.0552291	0.015025	19.3731	14.2467	57859.2	5478	62.7498	0.0350664	7.24838e+09	2.41917e+09	4.92773e+09	0.0338674	9.46806e+07	0.0192139	1.13673e+08	0.023068	23.38	0.679839	3.42479e+07	10.9658	53554.1	2.27247e+06	53.5541	0.182814	3997767680	0
71	2017	2017	1	1	0	22.8491	0.665051	0.013048	0.037029	0.511611	-0.0726803	0.155941	0.338679	-0.18872	2.19722	0.3333	0	0.371908	1.16105	1	3.09104	0.359762	0.0064	0.0693728	0.0138077	23.1176	13.911	55574.5	4840	66.5051	0.0441242	8.37977e+09	3.47832e+09	3.99777e+09	0.0326921	1.23848e+08	0.0309792	1.37433e+08	0.0343773	23.87	0.477074	9.60216e+07	10.9255	56899.2	2414412	56.8992	0.104083	3745414400	0
71	2018	2017	1	1	1	22.9166	0.570377	0.00333	0.008675	0.431866	-0.0255453	0.150088	0.338364	-0.063124	2.07944	0.375	0	0.424678	0.931576	1	3.13549	0.463062	0.2105	0.0456684	0.0103261	24.6615	13.8531	56059.8	4531	57.0377	0.00515427	8.96548e+09	3.43551e+09	3.74541e+09	0.0304996	19853090	0.00530064	1.23063e+08	0.032857	25.74	0.41776	3.59642e+08	10.9342	60068.5	2.54889e+06	60.0685	1.82434	4123789824	0
71	2019	2017	1	1	2	23.0139	0.63229	-0.033058	-0.083236	0.437616	-0.0233856	0.0967289	0.376376	0.101024	2.19722	0.3333	0	0.42833	1.02676	1	3.17805	0.466998	0.1131	0.0461141	0.0179301	25.4961	13.858	55839.1	4648	63.229	-0.0919014	9.88115e+09	4.41396e+09	4.12379e+09	0.0310029	-3.33914e+08	-0.0809727	1.91109e+08	0.0463431	25.96	0.417339	9.78989e+07	10.9302	64467.1	2.73554e+06	64.4671		4420681216	0
71	2020	2017	1	1	3	23.0318	0.650014	-0.007246	-0.020198	0.44339	0.00804601	0.113464	0.435596	0.071995	2.19722	0.3333	0	0.439043	0.997589	1	3.21888	0.43812	0.0557	0.0458973	0.00587517	27.9332	13.8516	52558.6	5078	65.0014	-0.0203307	1.00592e+10	5.38166e+09	4.42068e+09	0.0323448	-7.15758e+07	-0.0161911	2.05194e+08	0.0464169	32.19	0.439466	1.84372e+08	10.8697	66450.5	2.8197e+06	66.4505		3924520960	0
71	2021	2017	1	1	4	23.1069	0.71132	-0.037779	-0.118735	0.375494	-0.00798432	0.109502	0.402072	-0.112236	2.19722	0.3333	0	0.438218	1.03219	1	3.2581	0.46667	0.0024	0.0508375	0.00504566	31.9577	13.7263	52443.7	4009	71.132	-0.118296	1.0844e+10	5.65599e+09	3.92452e+09	0.0302676	-3.7032e+08	-0.0943606	2.03036e+08	0.0517351	32.4	0.361906	1.17958e+08	10.8675	76954.2	3.26541e+06	76.9542		3910397696	0
71	2022	2017	1	1	5	23.0121	0.758393	-0.066822	-0.250966	0.377682	0.0341402	0.123779	0.433429	-0.003599	2.19722	0.3333	0	0.44005	1.10536	1	3.29584	0.436726	0.0046	0.0431182	0.0055521	32.5392	13.706	54877.3	4197	75.8393	-0.288252	9.86334e+09	5.89906e+09	3.9104e+09	0.0302781	-6.8692e+08	-0.175665	2.02389e+08	0.0517566	32.4	0.396458	6.25653e+07	10.9129	80297	3.40725e+06	80.297
72	2012	2035	0	0		22.5399	0.602019	-0.002774	-0.00627	1.10605	0.0528625	0.0800642	0.265996	0.025846	2.19722	0.3333	0	0.371371	1.44743	0	2.99573	0.398938	0.0024	0.0216448	0.000282659	58.8437	14.3139	56529.5	4007	60.2019	-0.0379708	6.15116e+09	3.84296e+09	6.1238e+09	0.105605	-9.29543e+07	-0.0151792			24	0.995552	6.12208e+07	10.9425	36196.3	1.46505e+06	36.1963		5615661056
72	2013	2035	0	0		22.6967	0.399113	0.03898	0.076827	0.841516	-0.00452617	0.0592819	0.490175	-0.082978	2.3979	0.4545	0	0.456474	1.25603	0	3.04452	0.558648	0.0018	0.0220437	0.00948679	64.507	14.1015	53475.2	4245	39.9113	0.0639676	7.19538e+09	5.42442e+09	5.61566e+09	0.101935	2.76571e+08	0.0492499			17.75	0.780454	5.59446e+07	10.887	39787	1.61039e+06	39.787		5249648640
72	2014	2035	0	0		22.9367	0.48312	0.043627	0.078736	0.642525	0.179709	0.0470382	0.349084	-0.065177	2.3979	0.4545	0	0.454531	1.646	0	3.09104	0.481102	0.9744	0.0243321	0.00960771	67.6701	14.0447	51855.7	4150	48.312	0.0861182	9.14689e+09	5.27711e+09	5.24965e+09	0.0977633	4.07154e+08	0.0775582			17.56	0.573927	1.05467e+07	10.8562	43566.8	1.76338e+06	43.5668		4658342912
72	2015	2035	0	0		22.8783	0.447863	-0.007035	-0.013174	0.524139	-0.00503397	0.0407253	0.342759	-0.112637	2.07944	0.375	0	0.390202	1.40732	0	3.13549	0.42127	0.8398	0.0248262	0.201434	62.9357	13.9299	53131.6	4051	44.7863	-0.0191711	8.62833e+09	5.23169e+09	4.65834e+09	0.0943147	-9.13316e+07	-0.019606	542824	0.000116527	17.56	0.539889	5.66576e+06	10.8805	45765.6	1.85238e+06	45.7656		3926000640	0
72	2016	2035	0	0		22.7087	0.378894	0.012472	0.021368	0.4935	0.0315751	0.0685524	0.372483	-0.157211	2.19722	0.3333	1	0.429899	2.05561	0	3.17805	0.445962	0.3139	0.0469658	0.00156723	67.2216	13.7522	50982	3940	37.8894	0.0293916	7.28252e+09	5.22418e+09	3.926e+09	0.0955694	1.32945e+08	0.0338626	405269	0.000103227	15.96	0.539099	1.06607e+07	10.8392	48552.9	1.96519e+06	48.5529	-5.79314	5016763904	0
72	2017	2035	0	0		22.7335	0.369023	0.023832	0.038065	0.680364	0.0199501	0.107941	0.359048	0.277831	2.19722	0.3333	1	0.587386	1.72939	0	3.21888	0.645497	0.2919	0.0212993	0.0103516	75.4888	13.9913	52548.3	3886	36.9023	0.0409952	7.46478e+09	5.39772e+09	5.01676e+09	0.0849629	1.93092e+08	0.0384893	75280	1.50057e-05	17.11	0.672058	4.09046e+06	10.8695	51585.6	2.08794e+06	51.5856	-7.84971	4908825088	0
72	2018	2035	0	0		22.7307	0.432418	-0.059308	-0.098958	0.658509	0.112684	0.0590185	0.372461	-0.021516	2.19722	0.3333	0	0.588889	1.06648	0	3.2581	0.63934	0.2484	0.0406041	0.0291573	79.4434	13.9543	52499.8	2913	43.2418	-0.110252	7.44413e+09	5.72402e+09	4.90882e+09	0.0793122	-4.65833e+08	-0.094897	92810.2	1.89068e-05	17.3	0.659422	2.31919e+06	10.8686	54458.8	2.20423e+06	54.4588		4761183744	0
72	2019	2035	0	0		22.6711	0.384877	0.014753	0.024977	0.658653	0.103685	0.0609162	0.379186	-0.030077	2.19722	0.3333	0	0.561611	1.11913	0	3.29584	0.612896	0.1277	0.0183929	0.000923904	85.0487	13.9193	52493.1	2747	38.4877	0.0243424	7.01321e+09	5.84549e+09	4.76118e+09	0.0799545	1.05013e+08	0.022056	18755.7	3.93929e-06	17.3	0.678888	2.37872e+06	10.8685	58446.7	2.36564e+06	58.4467	-8.63034	4744064512	0
72	2020	2035	0	0		22.6886	0.32387	0.080267	0.124274	0.67053	0.116075	0.0915693	0.342932	-0.003596	2.19722	0.3333	0	0.54844	1.4959	0	3.3322	0.567754	0.1697	0.0273301	0.000900791	94.8374	13.9252	51633.5	2407	32.387	0.130124	7.13698e+09	5.7596e+09	4.74406e+09	0.0849901	6.27915e+08	0.132358	2252.33	4.74768e-07	17.3	0.664716	989813	10.8519	60244.9	2.43843e+06	60.2449	-12.5382	4917910016	0
72	2021	2035	0	0		22.7865	0.352932	0.052852	0.079972	0.655347	0.0121949	0.122683	0.286277	0.036645	2.19722	0.3333	1	0.356558	1.51991	0	3.3673	0.377298	0.0905	0.0184068	0.00641538	131.929	13.9652	50568	2318	35.2932	0.0905932	7.8716e+09	5.72983e+09	4.91791e+09	0.0836337	4.61433e+08	0.093827			17.3	0.624766	2.02331e+07	10.8311	69767.7	2.82386e+06	69.7677		6676094464
72	2022	2035	0	0		22.7826	0.324611	0.03858	0.058348	0.849809	0.0801365	0.0695027	0.270437	0.357506	2.07944	0.375	0	0.375952	1.11828	0	3.4012	0.401299	0.0871	0.0171231	0.00583807	150.702	14.2746	52403.1	2240	32.4611	0.0518149	7.84039e+09	5.75736e+09	6.67609e+09	0.074579	2.74376e+08	0.0410983			17.3	0.851501	439058	10.8667	72798.3	2.94653e+06	72.7983
73	2012	2035	0	0		22.2246	0.457357	0.054103	0.099209	0.982103	0.0784922	0.135705	0.379393	0.030295	2.07944	0.25	0	0.43096	1.22024	1	2.83321	0.440328	0	0.0310528	0.000531598	17.8559	14.1127	56204.8	1141	45.7357	0.118805	4.48769e+09	2.68869e+09	4.19644e+09	0.040915	2.89315e+08	0.0689429			32.07	0.935101	4.43028e+07	10.9368	27759.7	2.10228e+06	27.7597		4052654592
73	2013	2035	0	0		22.1925	0.41399	0.036411	0.06456	0.917571	0.0795761	0.157544	0.40184	-0.034263	2.19722	0.3333	0	0.424764	1.01706	1	2.89037	0.41983	0	0.0384449	0.00262638	18.6015	13.9991	55804.6	4560	41.399	0.0787711	4.34575e+09	2.86141e+09	4.05265e+09	0.0399689	2.00603e+08	0.0494991			32.07	0.932555	2.38842e+07	10.9296	30513.5	2.31083e+06	30.5135		3903965184
73	2014	2035	0	0		22.1245	0.353838	0.02904	0.047215	0.928872	0.151301	0.154191	0.423009	-0.036689	2.07944	0.375	0	0.441528	1.23786	1	2.94444	0.455031	0	0.044872	0.000949135	18.6418	13.9554	55167.8	3891	35.3838	0.065054	4.06007e+09	2.96863e+09	3.90397e+09	0.0384267	1.70667e+08	0.0437162			32.07	0.961552	2.47229e+07	10.9182	33412.2	2.53036e+06	33.4122		3429096448
73	2015	2035	0	0		22.0866	0.321319	0.029565	0.044653	0.86057	0.107017	0.109635	0.405077	-0.121638	2.19722	0.3333	0	0.443679	1.70264	1	2.99573	0.488791	0	0.0532396	0.00125611	17.7087	13.8264	55164.6	3708	32.1319	0.061719	3.9093e+09	2.96281e+09	3.4291e+09	0.034975	1.63751e+08	0.0477533	5.84253e+07	0.0170381	30.63	0.877164	4.77901e+07	10.9181	35098.6	2.65807e+06	35.0986	-1.0306	3184514816	0
73	2016	2035	0	0		22.0779	0.312097	0.022385	0.032761	0.818149	0.0863814	0.105532	0.375514	-0.071325	2.19722	0.3333	0	0.402635	1.43426	1	3.04452	0.411785	0	0.0463529	0.0014097	19.3731	13.7442	55818.3	3592	31.2097	0.045191	3.87538e+09	2.97268e+09	3.18451e+09	0.0338674	1.20474e+08	0.0378312	5.70358e+07	0.0179104	30.63	0.821729	3.66671e+07	10.9299	37236.2	2.81995e+06	37.2362	-0.747756	3087657728	0
73	2017	2035	0	0		21.9813	0.252183	0.003998	0.005581	0.835189	0.0293932	0.127214	0.391508	-0.030415	2.19722	0.3333	0	0.384557	1.10242	1	3.09104	0.371532	0	0.0516111	0.00230577	23.1176	13.7063	54756.9	3583	25.2183	0.0110212	3.51853e+09	3.02881e+09	3.08766e+09	0.0326921	2.89991e+07	0.00939193	5.1047e+07	0.0165326	30.63	0.877541	5.77919e+07	10.9107	39562	2.99609e+06	39.562	0.565483	3090340096	0
73	2018	2035	0	0		22.0554	0.30386	0.000857	0.001189	0.845788	-0.0514028	0.136346	0.345771	0.000869	2.19722	0.3333	0	0.383257	0.796963	1	3.13549	0.367578	0	0.054902	0.00230116	24.6615	13.7017	55447.3	3622	30.386	0.0129859	3.78906e+09	3.08714e+09	3.09034e+09	0.0304996	3.42533e+07	0.011084	4.19419e+07	0.0135719	30.63	0.815594	4.85983e+07	10.9232	41765.6	3.16297e+06	41.7656	0.202504	3614279424	0
73	2019	2035	0	0		22.122	0.337815	0.002836	0.00418	0.922093	0.0424985	0.116767	0.297944	0.169541	2.19722	0.3333	0	0.383396	0.852453	1	3.17805	0.365391	0	0.0539455	0.00219119	25.4961	13.8594	55844.7	3812	33.7815	0.00848779	4.05023e+09	3.07577e+09	3614279528	0.0310029	2.27643e+07	0.00629842	42417180	0.011736	30.63	0.892364	3.20264e+07	10.9303	44823.9	3.39459e+06	44.8239	0.622362	3907963392	0
73	2020	2035	0	0		22.2843	0.395434	0.009024	0.0143	0.886752	0.0128865	0.132444	0.273307	0.081257	2.19722	0.3333	0	0.384459	0.849601	1	3.21888	0.395769	0	0.056059	0.00287012	27.9332	13.9015	52748	4178	39.5434	0.0202404	4763880613	3.37829e+09	3.90796e+09	0.0323448	5.82939e+07	0.0149167	5.64791e+07	0.0144523	30.63	0.820332	3.08614e+07	10.8733	46203	3.49903e+06	46.203	-0.0316267	4853585408	0
73	2021	2035	0	0		22.4284	0.518675	-0.029986	-0.055683	0.945554	-0.0172052	0.171658	0.285941	0.241973	2.19722	0.3333	0	0.384107	0.864134	1	3.2581	0.364912	0	0.0452665	0.00282161	31.9577	14.0718	53763.7	4443	51.8675	-0.0573002	5502241479	3.83979e+09	4.85359e+09	0.0302676	-1.51752e+08	-0.0312659	1.18933e+08	0.0245042	30.63	0.882111	1.93699e+07	10.8924	53506.2	4.05211e+06	53.5062		5487994368	0
73	2022	2035	0	0		22.3509	0.49602	-0.015638	-0.031772	1.03605	0.0353195	0.200268	0.305172	0.130709	2.19722	0.3333	0	0.367874	0.944265	1	3.29584	0.363116	0	0.0432473	0.00296683	32.5392	14.187	56803.4	4294	49.602	-0.0353103	5091856557	3.95301e+09	5.48799e+09	0.0302781	-9.0613e+07	-0.0165111	1.36326e+08	0.0248409	30.63	1.0778	2.17964e+07	10.9474	55830.5	4.22813e+06	55.8305
74	2012	2035	0	0		23.1177	0.110211	0.061768	0.068958	0.137387	0.0248508	0.0217112	0.0984868	0.262159	1.94591	0.4286	0	0.309063	1.41962	0	2.99573	0.451456	0.0836	0.137426	0.00441208	29.8828	13.1838	37893.4	4049	11.0211	0.0699837	1.09615e+10	1.53948e+09	1.44546e+09	0.0172567	6.82579e+08	0.472221			23.71	0.131868	5.20869e+07	10.5426					1956861184
74	2013	2035	0	0		23.217	0.11983	0.092094	0.104091	0.169661	0.0166208	0.0275482	0.106918	0.353795	1.94591	0.4286	0	0.317189	1.37307	0	3.04452	0.397144	0.0836	0.134064	0.023351	34.0754	13.4373	37678.4	4286	11.983	0.111756	1.21064e+10	1.75971e+09	1.95686e+09	0.0163541	1.19084e+09	0.608544			24.09	0.161639	7.44824e+07	10.5369					2240099328
74	2014	2035	0	0		23.3457	0.0806487	0.109584	0.119346	0.173142	0.0209759	0.0308545	0.117622	0.144741	1.94591	0.4286	0	0.289829	2.18371	0	3.09104	0.36324	0.2821	0.134483	0.00110311	34.9348	13.4999	38474.7	4563	8.0649	0.117329	1.37695e+10	2.13861e+09	2.2401e+09	0.0157352	1.48527e+09	0.663037			24.09	0.162685	4.33939e+07	10.5578					2334760960
74	2015	2035	0	0		23.7107	0.113463	0.154854	0.172064	0.138959	0.019564	0.0230104	0.090595	0.042258	1.94591	0.4286	0	0.316889	1.45937	0	3.13549	0.350595	0.2821	0.151978	0.000329116	36.515	13.5024	40812.9	4189	11.3463	0.151864	1.9834e+10	2.40037e+09	2.33476e+09	0.0154743	2.67031e+09	1.14372	9.42094e+07	0.0403508	25.92	0.117715	1.19913e+08	10.6168				-3.34443	2736697088	0
74	2016	2035	0	0		23.7359	0.072096	0.082432	0.090837	0.13624	0.0164112	0.0244033	0.104628	0.172153	1.94591	0.4286	0	0.399089	1.40098	0	3.17805	0.489278	0.2821	0.134276	0.00316623	39.0317	13.5998	41099.6	3922	7.2096	0.0921947	2.03405e+10	2.83712e+09	2.7367e+09	0.0138246	1.74009e+09	0.635834	9.05566e+07	0.0330897	26.66	0.134544	1.07514e+08	10.6238				-2.95571	2976771584	0
74	2017	2035	0	0		23.8077	0.0603057	0.087458	0.093637	0.141096	0.011736	0.0218493	0.0955541	0.087724	1.94591	0.4286	0	0.418866	1.24248	0	3.21888	0.489435	0.211	0.110117	0.000347959	44.7148	13.6798	43587.9	3351	6.0306	0.094126	2.18546e+10	2.91042e+09	2.97677e+09	0.0128049	1.93303e+09	0.649371	9.41309e+07	0.0316218	26.66	0.136208	1.14364e+08	10.6826				-3.02216	3324078336	0
74	2018	2035	0	0		23.9284	0.138458	0.039779	0.044286	0.143001	0.014098	0.0220642	0.0838686	0.116672	1.94591	0.4286	0	0.405941	0.825767	0	3.2581	0.462182	0.2882	0.113633	0.00164959	53.4798	13.7742	45337.5	3803	13.8458	0.0465526	2.46585e+10	3.00389e+09	3.32408e+09	0.013698	9.8898e+08	0.29752	1.23672e+08	0.0372049	26.66	0.134804	1.08915e+08	10.7219				-2.07904	3088379648	0
74	2019	2035	0	0		23.9737	0.130081	0.055228	0.063787	0.12241	0.0147071	0.0210687	0.0829297	-0.070906	1.79176	0.5	0	0.405852	0.87746	0	3.29584	0.465962	0.3075	0.136614	0.00427342	59.1422	13.6776	46002.5	3997	13.0081	0.0659285	2.58009e+10	3.20977e+09	3.08838e+09	0.015814	1.47974e+09	0.479133	1.62386e+08	0.0525796	26.65	0.1197	1.1421e+08	10.7365				-2.20965	2251651072	0
74	2020	2035	0	0		24.0321	0.139806	0.063642	0.073581	0.084721	0.0142727	0.0200506	0.0768335	-0.270928	2.19722	0.3333	0	0.363984	0.8405	0	3.3322	0.418231	0.3359	0.161443	0.00304729	59.7874	13.3421	50290	4462	13.9806	0.072954	2.73535e+10	3.33683e+09	2.25165e+09	0.0146402	1.71656e+09	0.762354	9.67664e+07	0.0429758	26.65	0.0823169	1.04306e+08	10.8256				-2.87577	2303763712	0
74	2021	2035	0	0		24.0929	0.138597	0.062773	0.072923	0.081664	0.0111756	0.0203623	0.0704366	0.023144	2.19722	0.3333	0	0.359689	0.877928	0	3.3673	0.397137	0.3359	0.12819	0.00235774	65.8082	13.3545	67879.9	4613	13.8597	0.0705575	2.90674e+10	3.4435e+09	2.30376e+09	0.0143418	1.76667e+09	0.766863	1.17087e+08	0.0508241	28.12	0.0792559	8.89972e+07	11.0449				-2.71394	2868211456	0
74	2022	2035	0	0		24.1628	0.155022	0.059789	0.070101	0.095226	0.0135971	0.0280556	0.0676074	0.245011	2.19722	0.3333	0	0.362209	0.715256	0	3.4012	0.417475	0.4349	0.111224	0.00193461	69.2674	13.5495	54113.8	5399	15.5022	0.0653316	3.11726e+10	3.64092e+09	2.86821e+09	0.0139715	1.72084e+09	0.599971	1.30012e+08	0.0453285	28.12	0.0920107	8.24824e+07	10.8989				-2.58295
75	2012	2015	1	0	-3	24.5545	0.666268	0.034241	0.09421	0.712951	0.0110996	0.106489	0.252118	0.109625	2.70805	0.3333	0	0.507165	1.25045	1	2.83321	0.664529	0.0005	0.0913106	0.00290265	83.9847	15.2913	50667.3	15176	66.6268	0.0862479	4.61176e+10	1.62581e+10	2.94626e+10	0.214781	1.32743e+09	0.0450549			44.93	0.638858	4.02264e+08	10.8331	24741.4	496734	24.7414		38481862656
75	2013	2015	1	0	-2	24.7004	0.650706	0.069731	0.203844	0.773642	0.0343419	0.0886088	0.257488	0.306126	2.70805	0.3333	0	0.457289	1.609	1	2.89037	0.676623	0.0005	0.0751498	0.00389788	93.1988	15.4552	51370.8	30877	65.0706	0.177874	5.33647e+10	1.96158e+10	3.84819e+10	0.21319	3.31556e+09	0.0861591			41.04	0.721111	1.96086e+08	10.8468	27195.8	546010	27.1958		52913332224
75	2014	2015	1	0	-1	24.9673	0.63472	0.120966	0.340379	0.851385	0.0542411	0.0943096	0.209013	0.37502	2.56495	0.3846	0	0.433115	1.64194	1	2.94444	0.598401	0.0007	0.0707178	0.00373751	99.8575	15.7214	52776.8	34260	63.472	0.296158	6.96874e+10	2.20372e+10	5.29133e+10	0.208915	7.53883e+09	0.142475			39.11	0.759296	3.39002e+08	10.8738	29779.3	597881	29.7793		66771578880
75	2015	2015	1	1	0	25.2165	0.617805	0.124732	0.332809	0.839359	0.0605598	0.090915	0.155571	0.261905	2.56495	0.3846	0	0.452113	1.43585	1	2.99573	0.535655	0.0005	0.0733727	0.0112005	104.635	15.9296	54655	37457	61.7805	0.292972	8.9414e+10	2.30177e+10	6.67716e+10	0.195013	1.00119e+10	0.149942	2563000000	0.0383846	39.11	0.746769	4.41927e+08	10.9088	31282.3	628057	31.2823	-1.36259	78542438400	0
75	2016	2015	1	1	1	25.3915	0.592968	0.104904	0.265111	0.801762	0.0214679	0.0685764	0.145342	0.176285	2.56495	0.4615	0	0.475623	1.21636	1	3.04452	0.557237	0.0005	0.0653004	0.0131762	119.79	16.0405	54501.7	41173	59.2968	0.238733	1.0651e+11	2.61323e+10	7.85424e+10	0.175235	1.03498e+10	0.131774	3203000000	0.0407805	40.88	0.737415	8.64259e+08	10.906	33187.5	666307	33.1875	-1.17288	80012206080	0
75	2017	2015	1	1	2	25.3879	0.552762	0.067801	0.158748	0.752576	-0.0129053	0.0439687	0.179454	0.018713	2.56495	0.5385	0	0.501589	1.0734	1	3.09104	0.553087	0.0005	0.0659936	0.0155032	134.829	16.0072	55051.8	39138	55.2762	0.151294	1.06125e+11	3.10921e+10	8.00122e+10	0.172705	7.18089e+09	0.0897474	3631000000	0.0453806	40.88	0.753942	1.61334e+09	10.916	35260.4	707925	35.2604	-0.681915	66298269696	0
75	2018	2015	1	1	3	25.2611	0.506327	0.007248	0.015454	0.664265	-0.0415822	0.052599	0.237045	-0.171398	2.63906	0.5714	0	0.50121	0.815302	1	3.13549	0.581415	0.0005	0.0419733	0.0347683	134.331	15.7303	54784.5	36029	50.6327	0.0142618	9.34889e+10	4.06742e+10	6.62983e+10	0.173656	6.58225e+08	0.00992824	3.82321e+09	0.0576668	21.56	0.709157	2.87319e+09	10.9112	37224.4	747356	37.2244	1.7593	70595248128	0
75	2019	2015	1	1	4	25.3043	0.549934	-0.027724	-0.058813	0.738808	0.0397651	0.0345784	0.275971	0.064813	2.63906	0.5714	0	0.514183	0.989625	1	3.17805	0.610705	0.0005	0.0320876	0.0382285	129.516	15.7447	55499.5	36764	54.9934	-0.0510393	9.76171e+10	4.64103e+10	7.05952e+10	0.153212	-2.24237e+09	-0.0317637	4.47844e+09	0.0634382	21.56	0.723186	1.53763e+09	10.9241	39950.3	802083	39.9503		84565540864	0
75	2020	2015	1	1	5	25.5184	0.557706	0.030096	0.067515	0.773939	0.0882925	0.0493527	0.218638	0.197893	2.56495	0.6154	0	0.490623	1.35975	1	3.21888	0.61928	0.0005	0.0505354	0.00598697	129.73	15.894	53959.2	40298	55.7706	0.0485521	1.20916e+11	4.97034e+10	8.45655e+10	0.122217	2.59659e+09	0.030705	4.14175e+09	0.0489768	19.05	0.699375	7.97901e+08	10.896	41179.4	826760	41.1794	0.466922	105141878784	0
75	2021	2015	1	1	6	25.6315	0.587413	0.028417	0.065923	0.828966	0.169652	0.0506103	0.157498	0.243318	2.70805	0.5333	0	0.461563	1.30497	1	3.2581	0.549966	0.052	0.0332851	0.0046684	139.494	16.1319	57046	42444	58.7413	0.0683886	1.35405e+11	4.67585e+10	1.05142e+11	0.11572	3.82061e+09	0.0363377	4.82695e+09	0.0459089	17.97	0.776501	1.33595e+09	10.9516	47688.5	957444	47.6885	0.233804	121252864000	0
75	2022	2015	1	1	7	25.7072	0.568985	0.055034	0.130365	0.86162	0.0387976	0.0398723	0.132468	0.153231	2.70805	0.5333	0	0.444168	1.27625	1	3.29584	0.514967	0.0448	0.029133	0.00863517	141.913	16.2719	58638.8	42894	56.8987	0.122453	1.46049e+11	4.75827e+10	1.21253e+11	0.110128	7.70826e+09	0.0635718	5.67781e+09	0.0468262	17.97	0.830223	1.13436e+09	10.9792	49760	999034	49.76	-0.305727
76	2012	2035	0	0		24.1592	0.504488	0.019185	0.03957	0.500135	0.0502573	0.0349913	0.284609	-0.703039	2.30259	0.5	1	0.586852	1.35733	1	2.99573	0.705527	0.0016	0.0972067	0.000994679	58.8437	14.6956	58036.7	16227	50.4488	0.0596256	3.10609e+10	1.43943e+10	1.56026e+10	0.105605	9.177e+08	0.0588171			30.63	0.502323	3.21499e+07	10.9688					15601882112
76	2013	2035	0	0		24.2998	0.577386	0.016826	0.036859	0.46705	0.00916249	0.0325809	0.239492	-4.6e-05	2.3979	0.3636	0	0.586852	1.05082	1	3.04452	0.659691	0.0007	0.098968	0.000567737	64.507	14.6663	55617	17392	57.7386	0.0594997	3.57495e+10	1.49167e+10	1.56019e+10	0.101935	8.98935e+08	0.0576171			30.63	0.436423	3.51507e+07	10.9263
76	2019	2035	0	0		23.2856	0.256702	0.117308	0.168092	1.05983	0.253107	0.0631566	0.338488	-0.132094	2.19722	0.3333	0	0.602098	1.66105	1	3.29584	0.667674	0.0032	0.0135374	0.000874581	85.0487	14.8695	56076.7	3376	25.6702	0.157245	1.29661e+10	6.93802e+09	1.31587e+10	0.0799545	1.51548e+09	0.11517	4.66254e+08	0.0354332	35.49	1.01485	1.86955e+07	10.9345				-1.17876	10578912256	0
76	2020	2035	0	0		23.1785	0.158988	0.019718	0.024975	0.859554	0.051514	0.070494	0.376108	-0.19605	2.07944	0.375	0	0.602098	1.65968	1	3.3322	0.634814	0.0002	0.0162677	0.00362699	94.8374	14.6484	54315.3	3181	15.8988	0.0395159	1.16487e+10	7.05103e+09	1.05789e+10	0.0849901	3.87126e+08	0.0365942	3.80295e+08	0.0359484	35.49	0.908159	2.2844e+07	10.9026				-0.0178039	14060273664	0
76	2021	2035	0	0		23.0467	0.221951	0.124907	0.152102	1.20657	0.173969	0.109822	0.543093	0.329085	2.30259	0.4	0	0.586852	3.49434	1	3.3673	0.646625	0.0002	0.0160002	0.0017808	131.929	14.8576	53799.2	3278	22.1951	0.212509	1.02106e+10	8.67774e+09	1.40603e+10	0.0836337	1.68825e+09	0.120072	6.7279e+08	0.0478504	29.49	1.37703	3.23593e+07	10.893				-0.920012	15087546368	0
76	2022	2035	0	0		23.2026	0.23146	0.123351	0.15959	1.3627	0.164241	0.0825464	0.461037	0.073062	2.19722	0.3333	0	0.585985	3.6373	1	3.4012	0.639052	0.0152	0.0131083	0.00150078	150.702	14.9209	54775.7	3391	23.146	0.159234	1.1933e+10	8.84559e+09	1.50875e+10	0.074579	1.46033e+09	0.0967904	5.76254e+08	0.038194	29.45	1.26436	2.44464e+07	10.911				-0.929869
77	2012	2035	0	0		24.4095	0.697281	0.021631	0.066371	2.14134	-0.0179701	0.272491	0.252111	0.092141	2.63906	0.3571	0	0.545083	1.37079	1	3.04452	0.636816	0.0027	0.0105959	0.0129918	58.8437	16.2957	64355.9	15966	69.7281	0.0894779	3.98928e+10	1.54919e+10	7.72588e+10	0.105605	1.08056e+09	0.0139863			51.83	1.93666	2.50995e+08	11.0449	57471.1	3.40123e+06	57.4711		76164734976
77	2013	2035	0	0		24.4058	0.699186	0.013814	0.045778	1.91272	0.0149525	0.262833	0.334747	-0.014161	2.56495	0.3846	0	0.542977	1.05756	1	3.09104	0.599082	0.0027	0.0112931	0.00841674	64.507	16.208	61463.2	16129	69.9186	0.0589756	3.97474e+10	1.89945e+10	7.61647e+10	0.101935	7.05146e+08	0.00925816			51.83	1.91622	2.16504e+08	11.0262	63172.3	3.73864e+06	63.1723		88818483200
77	2014	2035	0	0		24.5719	0.666115	0.007493	0.022846	1.97299	0.0488373	0.197438	0.323175	0.166137	2.30259	0.4	0	0.566606	1.2207	1	3.13549	0.694828	0.0027	0.0105569	0.0126565	67.6701	16.3047	60200	16272	66.6115	0.0283554	4.69272e+10	2.2267e+10	8.88185e+10	0.0977633	4.44281e+08	0.00500213			39.55	1.89269	1.95998e+08	11.0054	69173.6	4.09381e+06	69.1736		86896607232
77	2015	2035	0	0		24.5113	0.66883	-0.016023	-0.04818	1.90783	0.110361	0.171663	0.35279	-0.021638	2.48491	0.3333	0	0.448902	1.44376	1	3.17805	0.460622	0.0026	0.012954	0.0151344	62.9357	16.2612	62023.7	16051	66.883	-0.0519085	4.41675e+10	2.36857e+10	8.68966e+10	0.0943147	-7.59263e+08	-0.00873754	1.00394e+09	0.0115533	39.55	1.96743	1.38086e+08	11.0353	72664.9	4.30043e+06	72.6649		86674104320	0
77	2016	2035	0	0		24.5209	0.60694	0.00731	0.020178	1.95297	0.108501	0.186711	0.349002	-0.002561	2.48491	0.3333	0	0.418421	1.26727	1	3.21888	0.505334	0.0022	0.0106459	0.014053	67.2216	16.2427	60214.7	16054	60.694	0.0294188	4.45939e+10	2.46652e+10	8.66741e+10	0.0955694	5.15654e+08	0.00594935	1.00025e+09	0.0115403	39.55	1.94363	1.33801e+08	11.0057	77090.3	4.56233e+06	77.0903	0.662564	82430255104	0
77	2017	2035	0	0		24.5902	0.611346	0.016045	0.04106	1.78445	-0.0161393	0.224226	0.310069	-0.048963	2.48491	0.3333	0	0.453349	1.23112	1	3.2581	0.500406	0.001	0.0122906	0.0119692	75.4888	16.1673	60720.9	15882	61.1346	0.0559343	4.77936e+10	2.64922e+10	8.24303e+10	0.0849629	1.03899e+09	0.0126044	1.00582e+09	0.0122021	36.53	1.72471	1.18723e+08	11.0141	81905.5	4.8473e+06	81.9055	-0.0324391	84589125632	0
77	2018	2035	0	0		24.5731	0.585336	0.020658	0.051392	1.78308	0.120564	0.215574	0.385853	0.02619	2.48491	0.3333	0	0.453539	1.02424	1	3.29584	0.495346	0.0011	0.0116565	0.00698298	79.4434	16.1374	60713.6	15795	58.5336	0.0686744	4.69862e+10	3.09276e+10	8.45891e+10	0.0793122	1.33802e+09	0.0158178	1.13993e+09	0.0134761	36.53	1.8003	9.75199e+07	11.0139	86467.6	5.11729e+06	86.4676	-0.160222	92915236864	0
77	2019	2035	0	0		24.5926	0.582373	0.021442	0.051549	1.95888	0.0847439	0.228008	0.362669	0.09843	2.48491	0.3333	0	0.460508	1.08564	1	3.3322	0.510721	0.0006	0.0128258	0.0112596	85.0487	16.2364	61231.7	15292	58.2374	0.0670705	4.79115e+10	3.06584e+10	9.29152e+10	0.0799545	1.34202e+09	0.0144435	1.49556e+09	0.0160959	36.53	1.93931	1.64038e+08	11.0224	92799.4	5.49202e+06	92.7994	0.108324	99438067712	0
77	2020	2035	0	0		24.678	0.604078	0.019203	0.047263	1.98688	0.0413283	0.293287	0.365381	0.070202	2.48491	0.3333	0	0.472209	1.1225	1	3.3673	0.522486	0.0017	0.0103164	0.00960759	94.8374	16.2703	60329.1	14441	60.4078	0.0694655	5.21832e+10	3.38902e+10	9.94381e+10	0.0849901	1.43519e+09	0.014433	1641220528	0.016505	36.53	1.90556	1.56018e+08	11.0076	95654.5	5.66099e+06	95.6545	0.134142	131033653248	0
77	2021	2035	0	0		24.652	0.539755	0.067371	0.157533	2.54376	0.0671327	0.265754	0.309791	0.317741	2.3979	0.3636	0	0.413355	1.26029	1	3.4012	0.455436	0.0018	0.00878858	0.0147592	131.929	16.5784	60030.3	11832	53.9755	0.19266	5.08404e+10	3.16757e+10	1.31034e+11	0.0836337	4.50806e+09	0.0344039	1865505941	0.0142368	36.53	2.57735	1.60322e+08	11.0026	110774	6.55581e+06	110.774	-0.882335	121845465088	0
77	2022	2035	0	0		24.8413	0.511933	0.05665	0.119146	2.17046	0.103266	0.27944	0.278049	-0.070121	2.30259	0.4	0	0.425019	1.04652	1	3.43399	0.49214	0.0013	0.00999522	0.0213388	150.702	16.4707	60465	12960	51.1933	0.133505	6.14357e+10	3.46111e+10	1.21845e+11	0.074579	4.00311e+09	0.032854	3353339180	0.0275212	36.53	1.9833	1.66743e+08	11.0098	115587	6.84058e+06	115.587	-0.177116
78	2013	2035	0	0		19.5033	0.231722	0.018073	0.024377	0.426722	-0.113234	0.0833466	0.346489	-0.191348	2.19722	0.3333	0	0.515953	6.85785	0	3.17805	0.5235	0	0.154376	0.00356119	64.507	11.771	44637.6	266	23.1722	0.0245877	2.95246e+08	1.35497e+08	1.30594e+08	0.101935	5.57726e+06	0.0427068			36.72	0.442323		10.7064	22065.5	1.3995e+06	22.0655
78	2015	2035	0	0		19.2081	0.269247	-0.176815	-0.235539	0.187667	0.179283	0.0974096	0.502085	-0.487797	2.19722	0.3333	0	0.419158	22.545	0	3.2581	0.357062	0.0163	0.589302	0.00640831	62.9357	10.708	40842.6	242	26.9247	-0.263574	2.19782e+08	1.34938e+08	4.48162e+07	0.0943147	-4.23316e+07	-0.94456			13.66	0.203912	576519	10.6175	25381.2	1.6098e+06	25.3812
78	2017	2035	0	0		20.7126	0.837472	-0.025568	-0.144224	0.067986	-0.496395	0.0146744	0.102319	0.277861	2.19722	0.3333	1	0.422317	4.73987	0	3.3322	0.280683	0	0.595186	0.00158785	75.4888	11.0807	41616.7	248	83.7472	-0.152693	9.89375e+08	1.33012e+08	6.64577e+07	0.0849629	-2.45533e+07	-0.369457			20	0.0671715	542424	10.6363	28608.9	1.81452e+06	28.6089		111081752
78	2018	2035	0	0		20.7684	0.845045	0.00128	0.008066	0.109144	-0.156856	0.019097	0.0955828	0.671464	2.19722	0.3333	1	0.391918	2.53474	0	3.3673	0.383051	0	0.194971	0.000775139	79.4434	11.5945	43621.8	246	84.5045	0.00803397	1.04613e+09	1.36222e+08	1.11082e+08	0.0793122	1.30233e+06	0.0117241			20	0.106183	962877	10.6833	30202.4	1.91558e+06	30.2024		99665120
78	2019	2035	0	0		20.8326	0.84009	-0.010597	-0.067278	0.092212	-0.065937	0.0264086	0.0856064	-0.102777	2.19722	0.3333	1	0.38506	2.26931	0	3.4012	0.379407	0.0008	0.229744	0.00021778	85.0487	11.485	43313.1	251	84.009	-0.064208	1.11553e+09	1.36697e+08	9.96651e+07	0.0799545	-1.14537e+07	-0.114922			20	0.0893434	580334	10.6762	32414	2.05586e+06	32.414		131431256
78	2020	2035	0	0		19.2775	0.299658	0.010612	0.041758	0.194556	-0.0320024	0.147811	0.383054	0.318729	2.19722	0.3333	1	0.358542	8.71915	0	3.43399	0.3418	0.0006	0.166165	0.00415553	94.8374	11.7739	43656.8	209	29.9658	0.0442132	2.35559e+08	1.36401e+08	1.31431e+08	0.0849901	7.29394e+06	0.0554962			20	0.557955	863258	10.6841	33411.3	2.11911e+06	33.4113		164557984
78	2021	2035	0	0		19.2902	0.295021	0.014107	0.020076	0.694129	-0.0045279	0.172479	0.36146	0.252046	2.07944	0.375	1	0.347647	9.8506	0	3.46574	0.336898	0.001	0.0904298	0.00388476	131.929	12	43452.1	205	29.5021	0.0233932	2.38583e+08	1.36732e+08	1.64558e+08	0.0836337	3.93466e+06	0.0239105			20	0.689729	758327	10.6794	38692.5	2.45407e+06	38.6925		229320848
78	2022	2035	0	0		19.3636	0.32301	0.023794	0.03446	0.925948	-0.0199529	0.189904	0.324349	0.393557	1.94591	0.4286	0	0.342955	12.4729	0	3.49651	0.375229	0	0.061482	0.00441404	150.702	12.3361	45286.9	205	32.301	0.0443147	2.56738e+08	1.36334e+08	2.29321e+08	0.074579	7.70228e+06	0.0335874			20	0.893211	700149	10.7208	40373.2	2.56067e+06	40.3732
79	2012	2035	0	0		22.0114	0.26082	0.007959	0.016151	0.713134	0.0574853	0.0877238	0.787682	-0.028492	2.19722	0.3333	0	0.608852	0.987639	1	2.83321	0.63453	0	0.0573121	0.000646351	39.3436	13.4539	51865.8	3220	26.082	0.0147837	3.62597e+09	4.45762e+09	2.72068e+09	0.0227443	3.96239e+07	0.0145639			51.25	0.750333	8.86726e+06	10.8564	59652.1	3.39558e+06	59.6521		2739949312
79	2013	2035	0	0		21.9907	0.227402	0.021459	0.028395	0.763462	0.075605	0.0427279	0.750519	0.007081	2.19722	0.3333	0	0.572206	1.02973	1	2.89037	0.5752	0	0.0661086	0.000251958	46.0213	13.4652	51793.3	2875	22.7402	0.0385434	3.55172e+09	4.43292e+09	2.73995e+09	0.02346	1.05765e+08	0.0386012	3.49296e+06	0.00127483	51.25	0.771442	2.09439e+07	10.855	65569.7	3.73243e+06	65.5697	-3.41047	1932645376	0
79	2014	2035	0	0		21.8537	0.106284	0.01573	0.018975	0.581346	0.156599	0.0524609	0.808104	-0.294642	2.19722	0.3333	0	0.563427	1.19366	1	2.94444	0.570169	0	0.0869824	0.000185903	47.7054	13.1153	50451.6	2563	10.6284	0.0270838	3.09714e+09	4.53002e+09	1.93265e+09	0.018774	7.4967e+07	0.0387898	4.55566e+06	0.00235721	51.25	0.624009	9.82417e+06	10.8288	71798.8	4.08701e+06	71.7988	-2.80068	1695816704	0
79	2015	2035	0	0		21.8687	0.111514	0.009521	0.010684	0.543448	0.0373853	0.042815	0.73329	-0.122541	2.19722	0.3333	0	0.536163	1.5422	1	2.99573	0.520583	0	0.0940901	0.000219306	47.2846	12.978	50956.2	2525	11.1514	0.0144722	3.14382e+09	4.59774e+09	1.69582e+09	0.0200945	4.04243e+07	0.0238377	2.21427e+06	0.00130573	51.25	0.539414	11733956	10.8387	75422.5	4.29328e+06	75.4225	-2.90451	1596051200	0
79	2016	2035	0	0		21.9263	0.130624	0.033919	0.038603	0.493072	0.0600592	0.0697891	0.633365	-0.05883	2.07944	0.375	0	0.535804	2.9266	1	3.04452	0.515333	0	0.092161	0.000254785	49.9301	12.9087	51488.6	2332	13.0624	0.0512988	3.33009e+09	4.66795e+09	1.59605e+09	0.0182103	1.48515e+08	0.0930516	2.0001e+06	0.00125315	51.25	0.479282	2.38684e+07	10.8491	80015.9	4.55475e+06	80.0159	-4.30749	1965188480	0
79	2017	2035	0	0		21.9599	0.13317	0.027549	0.031736	0.580193	0.107106	0.0624275	0.555618	0.231282	2.07944	0.375	0	0.585666	1.41182	1	3.09104	0.567907	0	0.0826117	0.000283238	65.8833	13.1152	52085.4	2235	13.317	0.0429767	3.44416e+09	4.7146e+09	1.96519e+09	0.0177088	1.28307e+08	0.06529			51.25	0.570585	7.02782e+06	10.8607	85013.9	4.83925e+06	85.0139		1987152768
79	2018	2035	0	0		21.8662	0.156592	0.00816	0.009536	0.603986	0.0608859	0.0662827	0.562477	0.011177	1.94591	0.4286	0	0.585322	0.978109	1	3.13549	0.558739	0	0.0830069	0.00239443	74.1496	13.1214	51687.6	2172	15.6592	0.0133386	3.13596e+09	4.79226e+09	1.98715e+09	0.0169539	3.52791e+07	0.0177536	4.09958e+06	0.00206304	51.25	0.633666	6.88047e+06	10.853	89749.1	5.10879e+06	89.7491	-2.15241	2087210112	0
79	2019	2035	0	0		21.8541	0.137681	0.016388	0.019217	0.669592	-0.0261362	0.03291	0.512796	0.050352	2.19722	0.3333	0	0.549905	0.906574	1	3.17805	0.521145	0	0.0809004	0.000212641	73.6154	13.1694	52774.1	2180	13.7681	0.0265233	3.09831e+09	4.81713e+09	2.08721e+09	0.0173941	7.08632e+07	0.0339512	1.77844e+06	0.000852066	51.25	0.673661	6.40139e+06	10.8738	96321.1	5.4829e+06	96.3211	-3.68501	1955140608	0
79	2020	2035	0	0		21.8656	0.139316	0.022331	0.025921	0.6274	0.0281488	0.0379238	0.457506	-0.063276	2.19722	0.3333	0	0.552904	0.8907	1	3.21888	0.5125	0	0.0568244	0.000219749	74.0851	13.1008	51940.6	2128	13.9316	0.0355286	3.1342e+09	4.85712e+09	1.95514e+09	0.0163117	9.58404e+07	0.0490197	1.38768e+06	0.000709761	51.25	0.623808	7.29232e+06	10.8579	99284.6	5.65158e+06	99.2846	-4.23505	2294978048	0
79	2021	2035	0	0		21.8403	0.130256	0.001388	0.001604	0.741506	0.0482512	0.0461605	0.44885	0.173817	2.19722	0.3333	0	0.541769	1.30161	1	3.2581	0.512503	0	0.0677323	0.000197998	96.8133	13.2722	54243.2	2070	13.0256	0.00415323	3.05584e+09	4.76953e+09	2.29498e+09	0.0171466	1.10385e+07	0.00480983	598201	0.000260656	51.25	0.751013	1.96311e+07	10.9013	114978	6.54492e+06	114.978	-2.91521	1875055616	0
79	2022	2035	0	0		21.7281	0.169237	-0.134389	-0.157855	0.647999	-0.0591584	0.107722	0.481988	-0.182975	2.07944	0.375	0	0.533047	1.13435	1	3.29584	0.514696	0	0.0633279	0.00026423	108.05	13.0716	53893.7	2009	16.9237	-0.204169	2.73137e+09	4.79821e+09	1.87506e+09	0.016228	-4.63284e+08	-0.247077	1.89787e+06	0.00101217	50.99	0.686489	3.92558e+06	10.8948	119972	6.82922e+06	119.972
80	2012	2035	0	0		21.9108	0.329583	0.021334	0.031255	0.632799	0.0356813	0.104428	0.347544	0.001285	2.56495	0.3846	0	0.270836	1.59419	1	2.94444	0.295788	0	0.106205	0.00863342	54.2891	13.2736	43320.9	6861	32.9583	0.0366947	3.27887e+09	3.19586e+09	2.08457e+09	0.0486769	8.06627e+07	0.0386951			18.25	0.635759	1.82609e+07	10.6764	51281.5	2.56407e+06	51.2815		2230701568
80	2013	2035	0	0		22.0762	0.402173	0.024858	0.039387	0.624166	0.0253887	0.0866544	0.298639	0.070103	2.19722	0.4444	0	0.270836	1.36987	1	2.99573	0.292708	0	0.106987	0.0332281	59.8406	13.332	42600	6219	40.2173	0.0467025	3.86891e+09	3.31376e+09	2.2307e+09	0.0413215	1.0802e+08	0.0484242	73349900	0.032882	18.25	0.576571	2.60877e+07	10.6596	56368.7	2.81843e+06	56.3687	-0.387076	2247919616	0
80	2014	2035	0	0		22.3492	0.258933	0.021249	0.031287	0.502213	0.0159635	0.0714838	0.234809	0.007719	2.19722	0.4444	0	0.323048	1.55359	1	3.04452	0.364946	0	0.111867	0.00964068	66.2619	13.3391	42824.6	5330	25.8933	0.0306763	5.08314e+09	3.41275e+09	2.24792e+09	0.0355809	1.15556e+08	0.0514058	74124800	0.0329748	22.21	0.442231	20390720	10.6649	61723.7	3.08618e+06	61.7237	-0.444005	1939572480	0
80	2015	2035	0	0		22.6085	0.273827	0.011101	0.015151	0.332365	0.00251665	0.0740733	0.242638	-0.13717	2.19722	0.4444	0	0.302635	1.69099	1	3.09104	0.365612	0	0.149036	0.00311625	88.8531	13.1218	43087.1	7026	27.3827	0.0184587	6.58819e+09	4.02643e+09	1.93957e+09	0.0604404	8.83092e+07	0.0455302	7.64973e+07	0.0394403	20.03	0.294402	3.87666e+07	10.671	64839	3.24195e+06	64.839	-0.143588	2774347264	0
80	2016	2035	0	0		22.6168	0.319639	0.014121	0.020082	0.419382	0.0326821	0.0691449	0.262057	0.430391	2.19722	0.4444	0	0.298423	1.57638	1	3.13549	0.436924	0	0.145829	0.00325494	98.1497	13.4491	43097.9	7137	31.9639	0.0277587	6.64247e+09	4.30942e+09	2.77435e+09	0.0456346	1.25449e+08	0.0452176	1.13617e+08	0.0409526	20.03	0.417668	3.9504e+07	10.6713	68787.8	3.43939e+06	68.7878	-0.0990718	3355189504	0
80	2017	2035	0	0		22.5684	0.276182	0.040403	0.05759	0.517324	0.0641284	0.0780861	0.33214	0.209362	2.19722	0.4444	0	0.275609	1.86829	1	3.17805	0.348797	0	0.109964	0.0031599	112.323	13.6174	44924	6697	27.6182	0.0678865	6.32886e+09	4.63789e+09	3.35519e+09	0.0456197	3.10984e+08	0.0926875	1.31019e+08	0.0390496	20.03	0.530141	3.16446e+07	10.7128	73084.4	3.65422e+06	73.0844	-0.864399	4580200448	0
80	2018	2035	0	0		22.6753	0.215138	0.153875	0.203546	0.685033	0.207538	0.0713473	0.308088	0.365109	2.19722	0.4444	0	0.26426	1.56741	1	3.21888	0.29186	0	0.0627343	0.00342213	121.894	13.9063	48309.4	6727	21.5138	0.221399	7.04334e+09	4.88693e+09	4.5802e+09	0.0437633	1.2239e+09	0.267216	1.77078e+08	0.0386616	20.03	0.650288	5.57949e+07	10.7854	77155.1	3.85775e+06	77.1551	-1.93321	3293174016	0
80	2019	2035	0	0		22.6694	0.194626	0.04947	0.062181	0.467837	0.113209	0.0652259	0.304675	-0.280998	2.07944	0.5	0	0.236226	2.09847	1	3.2581	0.321982	0	0.0692663	0.00145246	124.404	13.5878	48256.6	6176	19.4626	0.0693229	7.00151e+09	4.80073e+09	3.29317e+09	0.0379124	3.909e+08	0.1187	1.4432e+08	0.0438239	20.03	0.470352	6.18808e+07	10.7843	82805	4.14025e+06	82.805	-0.996421	4331979776	0
80	2020	2035	0	0		22.8956	0.309441	0.047209	0.063667	0.549032	0.0758171	0.0578448	0.272861	0.315442	2.07944	0.375	0	0.290517	3.74601	1	3.29584	0.441716	0	0.0759245	0.00182359	133.935	13.8282	47140.6	7407	30.9441	0.0770073	8.77893e+09	5.20535e+09	4.33198e+09	0.0343443	4.66847e+08	0.107767	2.30961e+08	0.0533155	20.03	0.493452	1.23137e+08	10.7609	85352.6	4.26763e+06	85.3526	-0.70375	5055059968	0
80	2021	2035	0	0		23.1054	0.346079	0.096706	0.144704	0.514098	0.058619	0.0792252	0.291166	0.166917	2.19722	0.3333	0	0.241833	2.80997	1	3.3322	0.328639	0	0.0696181	0.0143551	157.454	13.9289	50728.8	8684	34.6079	0.152382	1.08276e+10	5.96768e+09	5.05506e+09	0.029725	1.07892e+09	0.213434	2.94838e+08	0.0583254	20.5	0.466869	6.86761e+07	10.8343	98844.1	4.9422e+06	98.8441	-1.29729	3873932032	0
80	2022	2035	0	0		23.4843	0.240622	0.02548	0.035561	0.290788	0.0325737	0.0414666	0.281926	-0.233653	2.3979	0.3636	0	0.363128	1.30336	1	3.3673	0.416002	0	0.0749437	0.0166272	164.456	13.6017	48698.6	7374	24.0622	0.0289226	1.58168e+10	7.23362e+09	3.87393e+09	0.031375	3.47388e+08	0.0896732	2.25331e+08	0.0581659	23.19	0.244925	6.58513e+07	10.7934	103138	5.15688e+06	103.138	-0.432873
81	2012	2035	0	0		21.0815	0.284061	0.100734	0.147213	1.74651	0.265086	0.166957	0.406847	0.347674	2.19722	0.3333	0	0.568325	1.56853	0	3.2581	0.668155	0	0.0489529	0.000662628	15.9769	14.0711	42368.2	1906	28.4061	0.152895	1.43085e+09	6.55464e+08	2.48046e+09	0.138315	1.56625e+08	0.0631436			41.96	1.73356		10.6542	87.5742	2.07733e+06	0.0875742		2427329792
81	2013	2035	0	0		21.0854	0.193606	0.12622	0.165805	1.69317	0.227007	0.11677	0.396431	-0.021419	2.19722	0.3333	0	0.566566	1.7131	0	3.29584	0.638206	0	0.0476288	0.000484059	17.0733	14.0459	42911.7	1645	19.3606	0.169252	1.43635e+09	6.74158e+08	2.42733e+09	0.140728	1.96039e+08	0.0807632			41.96	1.68993	211400	10.6669	96.2617	2.2834e+06	0.0962617		1870322688
81	2014	2035	0	0		21.3436	0.344343	0.071296	0.098837	1.13492	0.105543	0.148882	0.329823	-0.229473	2.19722	0.3333	0	0.574164	1.98492	0	3.3322	0.621912	0	0.0517829	0.000713678	18.9676	13.7493	42093.7	1474	34.4343	0.108902	1.85961e+09	7.53503e+08	1.87032e+09	0.133752	1.3278e+08	0.0709932			41.96	1.00576	129400	10.6477	105.407	2.50032e+06	0.105407		2243780864
81	2015	2035	0	0		21.2786	0.219564	0.08122	0.113432	1.24582	0.0782635	0.162295	0.301521	0.199676	2.19722	0.3333	0	0.584038	3.87691	0	3.3673	0.636464	0	0.0477094	0.00400875	20.0499	13.9654	43201	1576	21.9564	0.122274	1.74248e+09	6.79856e+08	2.24378e+09	0.132976	1.66279e+08	0.0741067	6.79486e+07	0.0302831	42.13	1.28769	2036400	10.6736	110.727	2.62652e+06	0.110727	-0.894917	3375222272	0
81	2016	2035	0	0		22.8439	0.695448	0.025538	0.066019	0.669776	-0.0177427	0.0800034	0.0816329	0.504257	2.19722	0.3333	0	0.649692	1.8442	0	3.4012	0.756606	0	0.06408	0.00162625	21.1448	14.2597	44364.6	2197	58.3785	0.0769943	6.68967e+09	8.98743e+08	3.37522e+09	0.118158	2.14378e+08	0.0635153	8.21426e+07	0.0243369	35	0.504543	178800	10.7002	117.47	2.78648e+06	0.11747	-0.959286	5618341376	0
81	2017	2035	0	0		22.7654	0.64059	0.049364	0.149178	0.700409	0.0505591	0.120591	0.0935251	0.664584	2.19722	0.3333	0	0.668335	1.63073	0	3.43399	0.776394	0.1595	0.0499504	0.00296137	23.3138	14.7392	45000.8	2250	64.059	0.17224	7.70685e+09	9.79059e+08	5.61834e+09	0.114399	4.7709e+08	0.0849165	8.25671e+07	0.014696	35.98	0.729006	1.94368e+06	10.7145	124.807	2.96052e+06	0.124807	-1.75409	5845040128	0
81	2018	2035	0	0		23.0534	0.51104	0.059166	0.1365	0.649933	0.116053	0.0571767	0.0669257	0.04035	2.19722	0.3333	0	0.609856	0.99441	0	3.46574	0.699701	0.3803	0.0315437	0.00230633	26.2219	14.7739	44780.5	2107	51.104	0.13062	1.02797e+10	9.99244e+08	5.84504e+09	0.11251	6.56547e+08	0.112325	9.00396e+07	0.0154044	29.7	0.568598	8.35824e+06	10.7095	131.759	3.12542e+06	0.131759	-1.98674	5727004160	0
81	2019	2035	0	0		22.8201	0.496239	-0.104564	-0.211027	0.621829	0.0483014	0.0831633	0.0812042	-0.020194	2.19722	0.3333	1	0.625441	1.09667	0	3.49651	0.655515	0.3804	0.0341783	0.00205261	28.2709	14.7484	44667.8	1924	49.6239	-0.274583	8.14013e+09	1.02558e+09	5.727e+09	0.115885	-1.12598e+09	-0.196608	9.51388e+07	0.0166123	29.7	0.703552	6.62163e+06	10.707	141.407	3.35429e+06	0.141407		5779674624	0
81	2020	2035	0	0		22.7676	0.444163	0.04283	0.080947	0.728651	0.0909705	0.0788725	0.0801407	0.009197	2.19722	0.3333	0	0.625441	1.41683	0	3.52636	0.654824	0.0002	0.0334311	0.00203715	29.8658	14.76	42544.2	1957	44.4163	0.0965737	7.72392e+09	1.01657e+09	5.77967e+09	0.1133	4.14614e+08	0.0717366	1.03052e+08	0.0178301	29.7	0.748282	6.70864e+06	10.6583	145.758	3.45749e+06	0.145758	-1.39211	6354734592	0
81	2021	2035	0	0		22.7663	0.422144	0.02908	0.051301	0.823266	-0.022877	0.126936	0.0743345	0.099497	2.07944	0.375	0	0.625441	1.133	0	3.55535	0.652751	0.0002	0.0368516	0.00196694	33.7245	14.8565	42711.2	1892	42.2144	0.0611087	7.71395e+09	1.01607e+09	6.35473e+09	0.108334	2.72395e+08	0.0428649	1.0536e+08	0.0165797	29.7	0.823798	537508	10.6622	168.798	4.00401e+06	0.168798	-0.949873	6070815744	0
81	2022	2035	0	0		22.6799	0.446345	-0.100996	-0.17835	0.820951	0.0083069	0.141396	0.08654	-0.044678	2.19722	0.3333	0	0.646599	1.16487	0	3.58352	0.690542	0.0002	0.0393747	0.00146058	36.5377	14.7822	42282.1	1850	44.6345	-0.25618	7.07577e+09	1.10512e+09	6.07082e+09	0.104431	-1.0036e+09	-0.165315	9.51965e+07	0.015681	29.7	0.857972	1.29362e+06	10.6521	176.154	4.17793e+06	0.176154
82	2012	2035	0	0		21.4628	0.182733	0.141795	0.185711	1.07192	0.087818	0.095927	0.156397	-0.054441	2.07944	0.375	0	0.531348	2.73777	0	2.83321	0.661417	0	0.0687426	0.00385243	29.8828	13.9215	40013.9	4122	18.2733	0.201544	2.09487e+09	5.53884e+08	2.08752e+09	0.0172567	3.45056e+08	0.165295			44.54	0.996493	1.05135e+07	10.597	36602.7	2.98602e+06	36.6027		1799375872
82	2013	2035	0	0		21.5686	0.167416	0.097659	0.118328	0.813538	0.0916193	0.108073	0.13926	-0.138031	2.07944	0.375	0	0.511495	2.46852	0	2.89037	0.52727	0.0353	0.105832	0.00491865	34.0754	13.7366	38517.8	4996	16.7416	0.142599	2.32872e+09	5.98639e+08	1.79938e+09	0.0163541	2.76478e+08	0.153652	2.32141e+07	0.0129012	44.54	0.77269	10443477	10.5589	40233.7	3.28223e+06	40.2337	-2.47737	2253212416	0
82	2014	2035	0	0		21.6777	0.167517	0.131492	0.157943	0.914858	0.140647	0.116823	0.198506	0.252219	2.19722	0.3333	0	0.461169	3.11177	0	2.94444	0.271127	0.0353	0.0945013	0.00453052	34.9348	13.8364	39433.7	5995	16.7517	0.195342	2.5971e+09	8.31927e+08	2.25321e+09	0.0157352	4.22338e+08	0.187438	1.66028e+07	0.00736852	25.11	0.867586	7.39288e+06	10.5824	44055.9	3.59404e+06	44.0559	-3.23623	2523842560	0
82	2015	2035	0	0		21.8727	0.175971	0.15142	0.182909	0.877343	0.137746	0.116938	0.183453	0.120109	2.19722	0.3333	0	0.35886	4.32211	0	2.99573	0.292089	0.0372	0.0749377	0.00335047	36.515	13.9081	42039.2	6394	17.5971	0.22002	3.15627e+09	9.27009e+08	2.52384e+09	0.0154743	5.7224e+08	0.226734	1.24382e+07	0.00492829	26.27	0.799628	7.81436e+06	10.6464	46279.5	3.77544e+06	46.2795	-3.82878	3567078144	0
82	2016	2035	0	0		22.0752	0.170875	0.122712	0.148412	1.01609	0.135083	0.118242	0.17339	0.413352	2.19722	0.3333	0	0.366236	2.42935	0	3.04452	0.310166	0.0372	0.0700923	0.0040122	39.0317	14.2001	42913.9	6947	17.0875	0.174401	3.8649e+09	1.0707e+09	3.56708e+09	0.0138246	5.58864e+08	0.156673	2.76476e+07	0.00775078	26.27	0.922943	6.77934e+06	10.667	49098	4.00537e+06	49.098	-3.00637	3843771392	0
82	2017	2035	0	0		22.1506	0.166758	0.109845	0.132142	0.95708	0.119465	0.109396	0.160326	0.077569	2.19722	0.3333	0	0.356	1.71471	0	3.09104	0.281008	0.0372	0.0790619	0.00934396	44.7148	14.2565	45425.4	7197	16.6758	0.164326	4.16739e+09	1.11843e+09	3.84377e+09	0.0128049	5.70613e+08	0.148451	2.73492e+07	0.00711521	26.27	0.922345	5.61567e+06	10.7238	52164.7	4.25555e+06	52.1647	-3.03802	4403423232	0
82	2018	2035	0	0		22.2529	0.151987	0.132988	0.15813	1.00259	0.123348	0.115462	0.135682	0.1456	2.19722	0.3333	0	0.417585	1.5928	0	3.13549	0.482777	6.2392	0.0649815	0.00201113	53.4798	14.3872	47355.2	7362	15.1987	0.192926	4.61666e+09	1.13321e+09	4.40342e+09	0.013698	7.55302e+08	0.171526	5.11741e+07	0.0116214	26.27	0.953812	6.28274e+06	10.7655	55070.3	4.49258e+06	55.0703	-2.69188	4581171712	0
82	2019	2035	0	0		22.3296	0.126889	0.129007	0.149826	0.954303	0.139228	0.104916	0.110715	0.040366	2.19722	0.3333	0	0.340555	1.66442	0	3.17805	0.268625	6.2392	0.0593669	0.00132951	59.1422	14.4456	48585.7	6886	12.6889	0.189311	4.98443e+09	1.08625e+09	4.58117e+09	0.015814	8.23874e+08	0.179839	4.74318e+07	0.0103536	26.27	0.919097	1.09235e+07	10.7911	59102.9	4.82156e+06	59.1029	-2.85473	4106104064	0
82	2020	2035	0	0		22.5646	0.110156	0.116508	0.132027	0.727421	0.138164	0.0716438	0.0810154	-0.1037	2.19722	0.3333	0	0.332349	1.39171	0	3.21888	0.365391	5.519	0.0545394	0.000494236	59.7874	14.3352	54033.3	6538	11.0156	0.151077	6.30505e+09	1.09653e+09	4.1061e+09	0.0146402	8.47618e+08	0.206429	4.05652e+07	0.00987924	23.24	0.65124	9.78905e+06	10.8974	60921.3	4.9699e+06	60.9213	-3.03952	4935755264	0
82	2021	2035	0	0		22.6559	0.142011	0.120492	0.138313	0.743517	0.112584	0.0870529	0.0759467	0.202053	2.07944	0.375	0	0.354204	1.98812	0	3.2581	0.508992	0.0329	0.0523919	0.00145043	65.8082	14.4913	73658.4	7055	14.2011	0.17453	6.90789e+09	1.17855e+09	4.93576e+09	0.0143418	1.03442e+09	0.209577	5.30369e+07	0.0107454	23.24	0.71451	1.09088e+07	11.0449	70551	5.75549e+06	70.551	-2.97061	5153214976	0
82	2022	2035	0	0		22.7556	0.158531	0.097879	0.115244	0.708856	0.16641	0.0599786	0.107314	0.044058	2.19722	0.3333	0	0.311083	1.28191	0	3.29584	0.276739	5.4878	0.0604484	0.00115563	69.2674	14.441	57674.5	6062	15.8531	0.148485	7.63164e+09	1.55432e+09	5.15322e+09	0.0139715	9.5354e+08	0.185038	5.14228e+07	0.00997878	23.24	0.675243	1.37243e+07	10.9626	73615.6	6.00549e+06	73.6156	-2.9201
83	2012	2035	0	0		25.4014	0.7436	0.077249	0.324036	1.03037	0.171138	0.160226	0.11807	0.194343	2.07944	0.375	1	0.32484	1.45336	0	3.17805	0.691517	0.9599	0.0408373	0.00269931	63.4616	16.455	53515.8	80189	74.36	0.317718	1.07567e+11	1.64336e+10	9.93162e+10	0.0604788	8.76271e+09	0.0882304			18.22	0.923297	2.52845e+08	10.8878	58424.9	7.9198e+06	58.4249		118627950592
83	2013	2035	0	0		25.6189	0.734734	0.090652	0.346909	0.983367	0.0970055	0.098149	0.104966	0.194447	2.07944	0.375	1	0.338468	1.4661	0	3.21888	0.622538	0.9462	0.0429037	0.00259098	72.222	16.5928	53729.3	72150	73.4734	0.363495	1.33702e+11	1.84841e+10	1.18628e+11	0.0569374	1.28919e+10	0.108675			18.22	0.887256	6.60482e+08	10.8917	64220.6	8.70545e+06	64.2206		137750364160
83	2014	2035	0	0		25.7746	0.711123	0.098313	0.354088	0.950166	0.121225	0.0550409	0.095623	0.161197	2.19722	0.3333	1	0.344475	1.42275	0	3.2581	0.535729	0.9431	0.0349775	0.00243613	76.9791	16.7051	54986.4	71419	71.1123	0.371191	1.56231e+11	2.04309e+10	1.3775e+11	0.0565741	1.67524e+10	0.121614			18.22	0.88171	6.81876e+08	10.9149	70321.6	9.53247e+06	70.3216		97745133568
83	2015	2035	0	0		25.809	0.699646	0.079412	0.269456	0.614887	0.274452	0.0585903	0.095436	-0.290418	2.19722	0.3333	1	0.327394	1.52729	0	3.29584	0.417498	0.9659	0.0516522	0.00157093	76.5332	16.3428	54360.6	70561	69.9646	0.306989	1.61698e+11	2.17229e+10	9.77451e+10	0.0445912	1.49094e+10	0.152534			18.22	0.604492	1.16074e+09	10.9034	73870.8	10013586	73.8708		108302565376
83	2016	2035	0	0		25.9293	0.698834	0.090242	0.300021	0.629542	0.0814826	0.0494869	0.096955	0.10801	2.07944	0.375	1	0.357098	1.50713	0	3.3322	0.472401	0.9999	0.0506817	0.00134334	87.0153	16.381	54348	71610	69.8834	0.3374	1.8237e+11	2.55689e+10	1.08303e+11	0.0404745	1.85312e+10	0.171106			18.22	0.593863	9.60288e+08	10.9032	78369.7	1.06234e+07	78.3697		148286455808
83	2017	2035	0	0		26.0938	0.689094	0.113296	0.369639	0.746392	0.0760975	0.0770736	0.0812557	0.369187	1.94591	0.4286	1	0.413369	1.90501	0	3.3673	0.556993	0.9965	0.040942	0.00117611	105.281	16.6742	55796.6	85222	68.9094	0.398253	2.14968e+11	2.68093e+10	1.48286e+11	0.0461834	2.66172e+10	0.179498	5767000000	0.0388909	18.22	0.689807	8.80236e+08	10.9295	83264.8	11286990	83.2648	-1.5294	198123175936	0
83	2018	2035	0	0		26.2497	0.630963	0.113161	0.330628	0.849909	0.107234	0.0796529	0.0731818	0.336084	1.79176	0.3333	1	0.402104	1.48192	0	3.4012	0.5138	0.9977	0.022036	0.0101646	116.573	16.9164	57065.6	88800	63.0963	0.337309	2.51234e+11	3.06115e+10	1.98123e+11	0.0461191	3.12735e+10	0.157849	7.26837e+09	0.0366861	18.22	0.7886	6.71678e+08	10.952	87902.6	1.19157e+07	87.9026	-1.45924	198153027584	0
83	2019	2035	0	0		26.3686	0.604033	0.09297	0.242638	0.742023	0.0985741	0.0851139	0.0675753	0.000151	2.19722	0.3333	1	0.464034	1.9906	0	3.43399	0.595866	1.011	0.0191551	0.000562368	123.006	16.8763	57718.6	88846	60.4033	0.261966	2.82972e+11	3.43546e+10	1.98153e+11	0.0441209	2.93527e+10	0.148132	6.01121e+09	0.0303362	18.22	0.700256	1.21585e+09	10.9634	94339.5	1.27882e+07	94.3395	-1.58576	168199208960	0
83	2020	2035	0	0		26.3553	0.581401	0.079259	0.19464	0.598371	0.0689019	0.0998486	0.0680133	-0.151165	2.07944	0.375	1	0.481102	1.90892	0	3.46574	0.589622	0.9927	0.0214257	0.000527683	127.426	16.6864	54724.8	83952	58.14	0.225092	2.79218e+11	3.74122e+10	1.68199e+11	0.0389351	2.63089e+10	0.156415	6.2138e+09	0.0369431	18.7	0.602394	1.34617e+09	10.9101	97241.9	1.31817e+07	97.2419	-1.44314	187868872704	0
83	2021	2035	0	0		26.4903	0.662309	0.076253	0.203125	0.627434	0.00592733	0.133811	0.0975873	0.116943	1.94591	0.4286	1	0.406501	1.34491	0	3.49651	0.470048	0.8852	0.0215642	0.00104557	153.131	16.6534	56616.3	81884	66.2309	0.24835	3.19598e+11	5.60886e+10	1.87869e+11	0.0348027	2.68032e+10	0.14267	6.52868e+09	0.0347513	15.26	0.587828	8.75779e+08	10.9441	112613	1.52653e+07	112.613	-1.41232	188988375040	0
83	2022	2035	0	0		26.5955	0.713046	0.06822	0.219363	0.560279	0.0807505	0.10792	0.0952525	0.005959	2.19722	0.4444	1	0.406674	1.22413	0	3.52636	0.483079	0.9297	0.0278748	0.00226541	186.249	16.6135	56318.8	72380	71.3045	0.267162	3.55025e+11	6.41701e+10	1.88988e+11	0.0331126	2.72174e+10	0.144016	6.4297e+09	0.0340217	16.02	0.532325	8.73696e+08	10.9388	117504	1.59284e+07	117.504	-1.44293
84	2013	2021	1	0	-8	22.987	0.592067	0.022392	0.059944	1.23803	0.040201	0.323423	0.290325	6.04254	2.19722	0.3333	0	0.750282	1.06959	1	3.04452	0.743478	0	0.0470227	0.00334285	64.507	14.7445	55913.5	10426	59.2067	0.0568079	9.61865e+09	5.58515e+09	1.12373e+10	0.101935	2.22901e+08	0.0198358			72.67	1.16828	8.16164e+07	10.9316	84478.5	2.02441e+06	84.4785		8379788800
84	2014	2021	1	0	-7	22.7797	0.498505	0.005361	0.011917	0.96116	0.142872	0.249941	0.347063	-0.254288	2.19722	0.3333	0	0.697964	1.19408	1	3.09104	0.758146	0	0.0544167	0.00642942	67.6701	14.4385	53309.8	10914	49.8505	0.0266288	7.81817e+09	5.72597e+09	8.37979e+09	0.0977633	1.04406e+08	0.0124592			60.94	1.07184	1.3249e+08	10.8839	92504	2.21673e+06	92.504
84	2016	2021	1	0	-5	22.6519	0.478328	0.007807	0.015184	0.757982	0.0691553	0.240872	0.34766	-0.112909	2.19722	0.3333	0	0.637696	1.31483	1	3.17805	0.62602	0	0.0985761	0.00432871	67.2216	13.9489	51711.2	10129	47.4306	0.0297909	6.67268e+09	5.93362e+09	5196045095	0.0955694	1.045e+08	0.0201115	2.0998e+08	0.0404114	60.94	0.778705	5.8286e+07	10.8534	103091	2.47043e+06	103.091	0.697823	6540814848	0
84	2017	2021	1	0	-4	22.727	0.494335	0.025729	0.049946	0.92849	0.0717475	0.251714	0.303864	0.258806	2.19722	0.3333	0	0.640006	1.21372	1	3.21888	0.635734	0	0.0871342	0.00494925	75.4888	14.1959	53316.8	7925	49.195	0.0581917	7.20009e+09	5.8032e+09	6.54081e+09	0.0849629	2.12865e+08	0.0325442	2.19645e+08	0.0335807	60.94	0.908435	7.5591e+07	10.884	109530	2.62473e+06	109.53	0.0313533	8176520704	0
84	2018	2021	1	0	-3	22.7297	0.492383	0.027367	0.054017	1.10098	0.0540404	0.247208	0.313927	0.250077	1.94591	0.4286	0	0.643898	1.06289	1	3.2581	0.629461	0	0.0576199	0.00493043	79.4434	14.385	54120.4	7889	49.2383	0.0711907	7.43677e+09	6.44032e+09	8.17652e+09	0.0793122	2.68747e+08	0.0328681	1.75382e+08	0.0214495	60.94	1.09947	4.66364e+07	10.899	115631	2.77093e+06	115.631	-0.426801	8084642304	0
84	2019	2021	1	0	-2	22.7133	0.471075	0.027013	0.052131	1.09604	0.0826184	0.237621	0.306104	-0.011237	1.94591	0.4286	0	0.65634	1.25942	1	3.29584	0.641474	0	0.0566439	0.00799881	85.0487	14.3657	54176.7	7537	47.1075	0.0645903	7.31566e+09	6.60054e+09	8.08464e+09	0.0799545	2.49928e+08	0.0309139	3.07486e+08	0.0380333	60.94	1.10512	6.35281e+07	10.9	124098	2.97384e+06	124.098	0.207257	9919458304	0
84	2020	2021	1	0	-1	22.9428	0.463029	0.034792	0.065765	1.164	-0.0186849	0.274341	0.321269	0.226951	1.94591	0.4286	0	0.596315	1.21539	1	3.3322	0.650454	0	0.0535819	0.00383954	94.8374	14.506	53787.3	7546	46.3029	0.0681864	9.20318e+09	7.95355e+09	9.91946e+09	0.0849901	3.36967e+08	0.0339703	3.67306e+08	0.0370288	50.87	1.07783	7.47327e+07	10.8928	127916	3.06533e+06	127.916	0.0862105	12093580288	0
84	2021	2021	1	1	0	23.0075	0.426148	0.067143	0.12076	1.27158	0.090472	0.286194	0.317359	0.219178	1.94591	0.4286	0	0.547484	2.0457	1	3.3673	0.689701	0.2498	0.0470209	0.0045131	131.929	14.6844	53172.1	7522	42.6148	0.128687	9.81809e+09	8.4165e+09	1.20936e+10	0.0836337	7.25038e+08	0.0599523	4.14888e+08	0.0343065	49.94	1.23177	5.67519e+07	10.8813	148136	3.54986e+06	148.136	-0.558214	13079969792	0
84	2022	2021	1	1	1	23.1811	0.475811	0.061462	0.112389	1.21688	0.0655911	0.250475	0.29132	0.081563	1.94591	0.4286	0	0.562474	1.82341	1	3.4012	0.687861	0.2439	0.0480324	0.00475295	150.702	14.7382	54105.1	7418	47.5811	0.119744	1.16794e+10	9.03138e+09	1.308e+10	0.074579	7.33098e+08	0.0560474	4.14998e+08	0.0317277	49.87	1.11991	7.36952e+07	10.8987	154571	3.70406e+06	154.571	-0.569006
85	2012	2035	0	0		22.5055	0.551759	-0.034196	-0.072522	0.522986	0.104886	0.0733068	0.541759	-0.137776	2.19722	0.3333	0	0.320796	1.14884	0	3.21888	0.337228	0	0.0811811	0.0115073	17.8559	13.5599	54003.3	617	55.1759	-0.0586642	5.9431e+09	5.82872e+09	3.11359e+09	0.040915	-1.56278e+08	-0.0501922			26.39	0.5239	7.84406e+06	10.8968	58424.9	7.9198e+06	58.4249		2795623424
85	2013	2035	0	0		22.2393	0.753524	-0.226113	-0.626856	0.532649	0.0666386	0.0766109	0.523081	-0.102122	2.19722	0.3333	0	0.30531	1.53839	0	3.2581	0.287681	0	0.123739	0.00699019	18.6015	13.3587	53251.9	4707	75.3524	-1.02777	4.55395e+09	6.02753e+09	2.79562e+09	0.0399689	-1.15361e+09	-0.41265			26.39	0.61389	4.55151e+06	10.8828	64220.6	8.70545e+06	64.2206
85	2016	2035	0	0		21.6855	0.820605	-0.203135	-0.773716	0.559179	0.0992405	0.0809481	0.573927	-0.136222	2.19722	0.3333	0	0.143602	4.23943	0	3.3673	0.1185	0	0.17858	0.0104097	19.3731	12.8479	52178.3	2485	82.0605	-1.2202	2.61742e+09	5.69096e+09	1.61957e+09	0.0338674	-5.72946e+08	-0.353765			11.39	0.618766	1.30181e+06	10.8624	78369.7	1.06234e+07	78.3697
85	2018	2035	0	0		21.6328	0.755776	0.007883	0.033877	0.631054	0.100717	0.0766139	0.521949	0.002385	2.19722	0.3333	0	0.271099	2.87866	0	3.43399	0.2261	0	0.0963956	0.023312	24.6615	12.8675	52071.3	2103	75.5776	0.0804629	2.48312e+09	5.5068e+09	1.6187e+09	0.0304996	4.87958e+07	0.030145	3.36395e+06	0.00207818	11.39	0.651881	8.68319e+06	10.8604	87902.6	1.19157e+07	87.9026	-2.67453	1558030848	0
85	2019	2035	0	0		21.5888	0.723472	0.00661	0.025419	0.641237	0.101538	0.0719364	0.523935	-0.037481	2.07944	0.375	0	0.315954	2.19511	0	3.46574	0.271	0	0.0897457	0.0429806	25.4961	12.832	51704.9	1976	72.3472	0.105975	2.37633e+09	5.54558e+09	1.55803e+09	0.0310029	6.96385e+07	0.0446965	5.27347e+06	0.0033847	15.71	0.655645	4.89989e+06	10.8533	94339.5	1.27882e+07	94.3395	-2.58063	1260540416	0
85	2020	2035	0	0		21.511	0.780001	-0.078888	-0.316358	0.551096	0.108599	0.0631677	0.483807	-0.19094	2.19722	0.3333	0	0.315954	2.75096	0	3.49651	0.271	0	0.112478	0.0440817	27.9332	12.6237	47899.5	1896	78.0001	-0.298167	2.19833e+09	5.4808e+09	1.26054e+09	0.0323448	-1.44203e+08	-0.114398	2691164	0.00213493	15.71	0.573408	4.25983e+06	10.7769	97241.9	1.31817e+07	97.2419		1446304512	0
85	2021	2035	0	0		21.564	0.784444	0.010815	0.049673	0.640454	0.10812	0.0668442	0.485877	0.147369	2.07944	0.375	0	0.28832	3.07503	0	3.52636	0.277598	0	0.0963207	0.0411187	31.9577	12.7828	48839	1900	78.4444	0.115642	2.31817e+09	5.18657e+09	1.4463e+09	0.0302676	5.77859e+07	0.0399541	4.31448e+06	0.00298311	15.71	0.6239	3.85243e+06	10.7963	112613	1.52653e+07	112.613	-2.59477	1301705728	0
85	2022	2035	0	0		21.4806	0.850107	-0.084113	-0.456903	0.584951	0.106303	0.0671212	0.523539	-0.099978	2.19722	0.3333	0	0.292186	2.74326	0	3.55535	0.283708	0	0.0872243	0.03725	32.5392	12.6773	50758.4	1684	85.0107	-0.526619	2.13248e+09	5.26166e+09	1.30171e+09	0.0302781	-1.6833e+08	-0.129315	5.35115e+06	0.00411088	15.71	0.61042	4.70561e+06	10.8349	117504	1.59284e+07	117.504
86	2012	2018	1	0	-6	21.5624	0.436626	0.183689	0.356993	0.805499	0.176265	0.187192	0.257448	0.360422	2.19722	0.3333	1	0.361986	3.90361	1	2.99573	0.585166	0.0029	0.152799	0.0429727	29.8828	13.5771	39023.9	3385	43.6626	0.364851	2.31438e+09	8.42758e+08	1.76119e+09	0.0172567	4.75715e+08	0.27011			24.2	0.760976	1.80434e+07	10.572	45172.8	1.7038e+06	45.1728		2048692224
86	2013	2018	1	0	-5	21.7545	0.39257	0.164487	0.279972	0.800424	0.17777	0.158144	0.25284	0.163245	2.19722	0.3333	1	0.310116	5.48232	1	3.04452	0.541117	0.0029	0.152098	0.0475096	34.0754	13.6671	38322.9	3474	39.257	0.304075	2.80464e+09	9.99868e+08	2.04869e+09	0.0163541	5.18029e+08	0.252859			21.67	0.730465	1.38154e+07	10.5538	49654	1.87282e+06	49.654		2262304512
86	2014	2018	1	0	-4	21.8702	0.350592	0.149117	0.237069	0.759429	0.0888547	0.224452	0.224793	0.104268	2.19722	0.3333	0	0.32456	3.96695	1	3.09104	0.516546	0.0029	0.150804	0.0222535	34.9348	13.7543	39199.7	3757	35.0592	0.25742	3.14842e+09	1.03265e+09	2.2623e+09	0.0157352	5.26325e+08	0.23265			22.28	0.718552	1.81477e+07	10.5765	54371.1	2.05074e+06	54.3711		2402089728
86	2015	2018	1	0	-3	22.0623	0.361767	0.154653	0.240412	0.689867	0.201964	0.177833	0.184075	0.061789	2.19722	0.3333	0	0.302801	4.50633	1	3.13549	0.423693	0.0695	0.154606	0.0144765	36.515	13.7986	41708.2	3861	36.1767	0.267988	3.8155e+09	1.07403e+09	2.40209e+09	0.0154743	6.526e+08	0.27168	1.92446e+08	0.0801159	22.28	0.629561	1.76839e+07	10.6385	57115.3	2.15425e+06	57.1153	-1.22115	2897439744	0
86	2016	2018	1	0	-2	22.5484	0.282593	0.135127	0.196618	0.578388	0.0496611	0.109028	0.118562	0.206216	2.19722	0.3333	0	0.285679	3.34867	1	3.17805	0.447796	0.0833	0.156614	0.0402026	39.0317	13.9543	42170.9	4346	28.2593	0.183598	6.20352e+09	1.16643e+09	2.89744e+09	0.0138246	8.17094e+08	0.282006	2.647e+08	0.0913564	22.36	0.467064	2.86276e+07	10.6495	60593.7	2.28544e+06	60.5937	-1.12716	4102261504	0
86	2017	2018	1	0	-1	22.7182	0.29261	0.136867	0.192236	0.605278	0.0518793	0.250305	0.1518	0.415823	2.19722	0.3333	0	0.302529	4.52509	1	3.21888	0.589573	0.1023	0.141512	0.0106491	44.7148	14.198	45239	4613	29.261	0.215116	7.35144e+09	1.59564e+09	4.10226e+09	0.0128049	1.11867e+09	0.272697	3.48757e+08	0.0850157	22.36	0.558022	2.06281e+07	10.7197	64378.5	2.4282e+06	64.3785	-1.16552	5374994944	0
86	2018	2018	1	1	0	22.9654	0.327952	0.174514	0.253821	0.641236	0.0939193	0.194721	0.126498	0.310252	2.07944	0.375	0	0.296375	3.48902	1	3.2581	0.645939	0.0583	0.0653443	0.0829977	53.4798	14.4384	47523.5	5072	32.7952	0.273936	9.41305e+09	1.74862e+09	5.37499e+09	0.013698	1.73292e+09	0.322405	3.96046e+08	0.0736831	22.36	0.571015	3.11069e+07	10.769	67964.3	2.56344e+06	67.9643	-1.47603	7373701120	0
86	2019	2018	1	1	1	23.2665	0.307654	0.212265	0.31046	0.666266	0.152081	0.137585	0.119003	0.371853	2.07944	0.375	0	0.384329	6.39154	1	3.29584	0.537297	0.0644	0.0621172	0.0917496	59.1422	14.671	49343.7	5535	30.7654	0.320184	1.27213e+10	2.16972e+09	7.3737e+09	0.015814	2.82004e+09	0.382446	4.06487e+08	0.0551266	18.8	0.579632	2.16426e+07	10.8066	72941.2	2.75116e+06	72.9412	-1.93696	8576600576	0
86	2020	2018	1	1	2	23.5473	0.268417	0.223747	0.313065	0.580167	0.0659552	0.178845	0.118043	0.163134	2.19722	0.3333	0	0.363328	9.8236	1	3.3322	0.530461	0.0671	0.055809	0.0920378	59.7874	14.7371	55548.3	6247	26.8417	0.317554	1.68446e+10	2.77528e+09	8.5766e+09	0.0146402	3.9133e+09	0.456276	6.81541e+08	0.0794652	18.8	0.50916	7.45141e+07	10.925	75185.3	2.8358e+06	75.1853	-1.74778	10746717184	0
86	2021	2018	1	1	3	23.8375	0.234456	0.19804	0.263698	0.546068	0.147924	0.193646	0.0987391	0.253028	2.19722	0.3333	0	0.336866	4.8688	1	3.3673	0.493251	0.0657	0.0588981	0.0563608	65.8082	14.9032	75751.7	8045	23.4456	0.267839	2.25158e+10	3.19547e+09	1.07467e+10	0.0143418	4.6167e+09	0.429592	1.09218e+09	0.101629	18.8	0.477297	8.83781e+07	11.0449	87069.6	3.28405e+06	87.0696	-1.44151	12627188736	0
86	2022	2018	1	1	4	23.9824	0.200591	0.173656	0.221585	0.520246	0.108594	0.178814	0.123998	0.174981	2.19722	0.3333	0	0.341374	2.77692	1	3.4012	0.444014	0.0876	0.0652328	0.0520518	69.2674	14.9505	59709.3	8841	20.0591	0.236664	2.60274e+10	4.39938e+09	1.26272e+10	0.0139715	4.92415e+09	0.389964	1.6629e+09	0.131692	18.8	0.485151	7.12232e+07	10.9973	90851.8	3.4267e+06	90.8518	-1.08559
87	2012	2035	0	0		21.1016	0.739844	0.009265	0.036396	0.307521	0.0837352	0.421481	0.269194	0.193744	2.19722	0.3333	0	0.474717	1.76225	1	2.94444	0.4654	0.0011	0.101541	0.0153116	4.88551	12.4197	41550.5	961	73.9844	0.0364043	1.45991e+09	6.22288e+08	4.56898e+08	0.101618	1.38265e+07	0.0302618			32	0.312963	4.96076e+06	10.6347	67866	4.6912e+06	67.866		458931936
87	2013	2035	0	0		21.0269	0.733792	0.009788	0.037207	0.326104	0.0352158	0.477558	0.269505	0.004451	1.94591	0.4286	0	0.452053	2.19902	1	2.99573	0.434133	0.0011	0.102342	0.0102264	6.72401	12.4313	41930.1	813	73.3792	0.0382265	1.35472e+09	6.24446e+08	4.58932e+08	0.0761686	1.37859e+07	0.0300392			32	0.338764	7.30224e+06	10.6438	74598.4	5.15657e+06	74.5984		460006208
87	2014	2035	0	0		21.0387	0.741733	-0.013233	-0.050466	0.337548	0.0455332	0.478826	0.254285	0.002341	1.94591	0.4286	0	0.454664	2.44915	1	3.04452	0.426166	0.0011	0.104581	0.00735429	7.1125	12.4273	41955.1	712	74.1733	-0.0506887	1.37085e+09	6.4542e+08	4.60006e+08	0.0759846	-1.79461e+07	-0.0390127			32	0.335563	6.95558e+06	10.6444	81685.3	5.64645e+06	81.6853		891661312
87	2015	2035	0	0		22.1055	0.486907	0.01774	0.039612	0.33305	0.0132501	0.26423	0.115212	0.938368	1.94591	0.4286	0	0.490256	1.46287	1	3.09104	0.391274	0.0007	0.083576	0.0167186	7.51172	12.9129	44315.2	4133	48.6907	0.0318328	3.98367e+09	8.5114e+08	8.91661e+08	0.0729405	6.50661e+07	0.0729717	1.054e+07	0.0118206	19.03	0.223829	3.3014e+06	10.6991	85808	5.93143e+06	85.808	-1.82023	1553984128	0
87	2016	2035	0	0		22.1874	0.500101	0.031084	0.061404	0.374111	0.0530393	0.193082	0.086365	0.742796	1.94591	0.4286	0	0.49023	1.46011	1	3.13549	0.386434	15.7799	0.0795666	0.0110216	8.31586	13.5196	46928.6	2864	50.0101	0.0839021	4.32394e+09	763350050	1.55398e+09	0.0717747	1.81357e+08	0.116705	3.3726e+07	0.0217029	19.03	0.359391	6.30736e+07	10.7564	91033.9	6.29266e+06	91.0339	-1.6822	1240034176	0
87	2017	2035	0	0		22.1496	0.46751	0.016797	0.03256	0.292213	0.0177242	0.179472	0.195151	-0.202029	1.94591	0.4286	0	0.49023	1.54321	1	3.17805	0.380711	15.7799	0.0860858	0.0121502	10.2271	13.1208	46410.1	2881	46.751	0.0531365	4.16326e+09	1.22724e+09	1.24003e+09	0.072106	1.17798e+08	0.0949958	1.41561e+07	0.0114159	19.03	0.297852	9.27717e+07	10.7453	96720	6.68572e+06	96.72	-2.11883	754832064	0
87	2018	2035	0	0		21.7488	0.699734	-0.38694	-0.888241	0.218021	-0.0527005	0.287542	0.303931	-0.391281	1.94591	0.4286	0	0.49023	1.28006	1	3.21888	0.324716	15.7799	0.170434	0.0221809	12.4105	12.606	44473.2	2278	69.9734	-1.62764	2.7886e+09	1.32668e+09	7.54832e+08	0.0652661	-1.36286e+09	-1.80551	22954000	0.0304094	19.03	0.270685	2.03444e+07	10.7027	102107	7.05811e+06	102.107		702153152	0
87	2019	2035	0	0		21.67	0.765554	-0.088262	-0.328538	0.261713	0.0275264	0.335215	0.304946	-0.069789	1.94591	0.4286	0	0.458655	1.29665	1	3.2581	0.329336	14.4526	0.156532	0.018138	13.5944	12.5438	44724.9	2077	76.5554	-0.427283	2.57724e+09	1.31535e+09	7.02153e+08	0.065453	-2.58174e+08	-0.367689	13083000	0.0186327	19.27	0.272444	1.64966e+07	10.7083	109584	7.57495e+06	109.584
87	2021	2035	0	0		21.0348	0.502262	0.037897	0.08372	0.351068	0.12035	0.4572	0.124943	-0.12824	1.79176	0.5	0	0.43284	2.6063	1	3.3322	0.304837	0.0013	0.0954526	0.153786	18.2155	12.5862	44541.3	569	50.2262	0.0789892	1.36555e+09	5.52468e+08	5.06311e+08	0.066496	5.36877e+07	0.106037	10327000	0.0203966	19.27	0.370776	2.57008e+06	10.7042	130810	9.0422e+06	130.81	-1.64842	756630720	0
87	2022	2035	0	0		20.8441	0.167743	0.215409	0.331862	0.606778	0.392109	0.476184	0.108347	0.4944	1.60944	0.6	0	0.401865	2.49316	1	3.3673	0.398757	0.0013	0.0583373	0.000531242	17.366	13.0593	46601.4	557	16.7743	0.28565	1.12839e+09	4.5649e+08	7.56631e+08	0.0723374	2.68256e+08	0.35454	8.18938e+06	0.0108235	19.27	0.670543	5.52143e+06	10.7494	136493	9.43497e+06	136.493	-3.4891
88	2013	2035	0	0		21.9205	0.555556	0.075663	0.197723	0.738373	0.157664	0.0667815	0.582337	33.3695	2.19722	0.3333	1	0.780645	1.1859	0	3.09104	0.83546	0	0.0453701	0.00302644	23.6328	13.5868	45700.7	1609	55.5556	0.23767	3.31097e+09	2.758e+09	2.54373e+09	0.0746125	3.49741e+08	0.137491	5219300	0.00205183	30.16	0.768272	2.7223e+07	10.7299				-4.20483	2736641280	0
88	2014	2035	0	0		22.0714	0.538752	0.103176	0.22752	0.764282	0.20777	0.0786339	0.520517	0.075839	2.19722	0.3333	1	0.789045	1.37522	0	3.13549	0.833518	0	0.0484215	0.00666457	24.5518	13.625	45856.8	1742	53.8752	0.280678	3.85037e+09	3.00294e+09	2.73664e+09	0.0689712	4.98477e+08	0.182149			31.19	0.710748	3.04896e+07	10.7333					2025544704
88	2015	2035	0	0		22.2661	0.601407	0.014088	0.033002	0.47501	0.0388602	0.0670842	0.529508	-0.259843	2.19722	0.3333	1	0.789063	1.28595	0	3.17805	0.828974	0.0157	0.07317	0.0113356	21.9653	13.2425	45168.8	1923	60.1407	0.045807	4.67806e+09	3.76418e+09	2.02554e+09	0.0651414	8.54137e+07	0.0421683	3.42614e+06	0.00169147	31.19	0.432988	4.32439e+07	10.7182				-3.21607	2916064768	0
88	2016	2035	0	0		22.4834	0.724193	0.023725	0.072648	0.497553	0.0937047	0.208457	0.403617	0.439645	2.19722	0.3333	1	0.688163	2.45135	0	3.21888	0.689237	0.012	0.0727809	0.0115627	24.3051	13.5886	46513.8	1922	72.4193	0.119567	5.81305e+09	3.75963e+09	2.91606e+09	0.0621311	1.91699e+08	0.0657389	2.78432e+06	0.000954822	32.27	0.501641	1.11635e+07	10.7475				-4.23192	4587533824	0
88	2017	2035	0	0		22.513	0.607327	0.130133	0.388334	0.777495	0.171922	0.150407	0.392387	0.573193	2.19722	0.3333	1	0.638147	1.92809	0	3.2581	0.649144	0	0.0577148	0.0109621	31.5885	14.0293	48140	1867	60.7327	0.448906	5.98776e+09	3.99491e+09	4.58753e+09	0.0637751	1.05548e+09	0.230076	3.69475e+06	0.00080539	32.27	0.766152	1.21162e+07	10.7819				-5.65484	5304576512	0
88	2018	2035	0	0		22.6695	0.490646	0.228942	0.502539	0.816705	0.259592	0.163549	0.316734	0.156302	2.19722	0.3333	1	0.637473	1.47129	0	3.29584	0.658298	0	0.0501936	0.0098503	41.3695	14.164	48105	1993	49.0646	0.553713	7.00243e+09	4.12235e+09	5.30458e+09	0.0797032	1.97494e+09	0.372308	3.56278e+07	0.00671643	32.27	0.757534	1.15899e+07	10.7812				-4.01516	7412062720	0
88	2019	2035	0	0		23.0157	0.41616	0.281403	0.508885	0.877069	0.315671	0.0912301	0.267874	0.397296	2.19722	0.3333	1	0.639903	1.91938	0	3.3322	0.676773	0	0.0435931	0.00241973	45.4746	14.4064	48293	2394	41.616	0.545364	9.89946e+09	5.15761e+09	7.41206e+09	0.0872378	3.15204e+09	0.425259	5.7438e+07	0.00774926	32.27	0.748734	2.30545e+07	10.7851				-4.0051	6432292352	0
88	2020	2035	0	0		23.1484	0.366158	0.193057	0.31623	0.606729	0.178185	0.0753193	0.257179	-0.132186	2.19722	0.3333	1	0.624151	1.77045	0	3.3673	0.637398	0	0.0656184	0.00232703	48.7792	14.2301	46416.3	2433	36.6158	0.379417	1.13037e+10	5.69888e+09	6.43229e+09	0.0929929	2.71844e+09	0.422624	7.20562e+07	0.0112023	30.87	0.569041	1.87539e+07	10.7454				-3.63037	8314529280	0
88	2021	2035	0	0		23.4396	0.402857	0.170552	0.278297	0.629194	0.187766	0.0674467	0.240144	0.292623	2.19722	0.3333	1	0.615671	1.48245	0	3.4012	0.687476	0	0.0652511	0.00199335	60.9427	14.4021	48545.5	2908	40.2857	0.307236	1.51254e+10	7.09014e+09	8.31453e+09	0.0817254	2.77497e+09	0.333749	1.80664e+08	0.0217287	31.65	0.549706	3.33866e+07	10.7903				-2.73176	7134970880	0
88	2022	2035	0	0		23.5105	0.433459	0.061171	0.105236	0.454998	0.0627967	0.0837016	0.264376	-0.141867	2.19722	0.3333	1	0.583326	1.07493	0	3.43399	0.625226	0	0.0820184	0.00406846	56.7352	14.2004	48462.1	3074	43.3459	0.13514	1.62362e+10	8.11037e+09	7.13497e+09	0.06122	1.24308e+09	0.174224	2.02684e+08	0.0284072	30.96	0.439449	1.95617e+07	10.7886				-1.8137
89	2013	2035	0	0		21.9257	0.843264	-0.086523	-0.47936	0.676961	0.0153252	0.0702767	0.573924	1.22558	2.19722	0.3333	1	0.460736	1.62465	0	3.2581	0.463	0	0.0703236	0.0495435	18.0251	13.3685	34324.4	5445	84.3264	-0.569549	3.32805e+09	3.60726e+09	2.35925e+09	0.145023	-2.97091e+08	-0.125926			29.77	0.708898	1.28056e+07	10.4436	20504.5	1.76949e+06	20.5045		1803428608
89	2014	2035	0	0		21.8261	0.811452	-0.135506	-0.788506	0.568825	0.0144235	0.0763314	0.617589	-0.235592	2.19722	0.3333	0	0.393373	2.68386	0	3.29584	0.405		0.099322	0.0302142	17.4325	13.1152	34442.7	5598	81.1452	-0.752864	3.01284e+09	3.44562e+09	1.80343e+09	0.150024	-4.27675e+08	-0.237146			29.77	0.598581	2678000	10.4471	22452.4	1.93759e+06	22.4524
89	2016	2035	0	0		20.5541	0.238342	0.019457	0.025616	0.581477	0.00323526	0.0690635	0.498498	-0.765229	2.19722	0.3333	0	0.366933	7.68724	0	3.3673	0.354147	0	0.0737784	0.00222609	20.2269	12.3287	34175.9	838	23.8342	0.0238071	8.44386e+08	9.6132e+08	4.86099e+08	0.145708	1.53111e+07	0.0314979	19866000	0.0408682	23.15	0.575684	1352379	10.4393	25022.1	2.15934e+06	25.0221	0.26043	554309120	0
89	2017	2035	0	0		20.5546	0.229517	0.009156	0.011952	0.656323	0.00144448	0.0788705	0.461089	0.140321	2.19722	0.3333	0	0.365671	4.30011	0	3.4012	0.359917	0	0.0466815	0.00385794	29.178	12.4552	34677.2	864	22.9517	0.0186948	8.4475e+08	9.72912e+08	5.54309e+08	0.167727	1.21678e+07	0.0219513	20860000	0.0376324	23.15	0.656181	839857	10.4539	26585	2.29422e+06	26.585	0.539038	706819776	0
89	2018	2035	0	0		20.5871	0.246866	0.007457	0.009791	0.823098	0.0716752	0.106016	0.531965	0.275136	2.19722	0.3333	0	0.357052	2.82084	0	3.43399	0.346115	0	0.0379177	0.00799317	38.0486	12.6571	35518	932	24.6866	0.0348961	8.72713e+08	1.09274e+09	7.0682e+08	0.156767	2.29362e+07	0.0324498	25160000	0.0355961	23.15	0.809911	1157100	10.4778	28065.7	2.422e+06	28.0657	0.0925408	790674176	0
89	2019	2035	0	0		20.5768	0.218258	0.020709	0.026987	0.910659	0.094026	0.0948081	0.492246	0.118636	1.79176	0.5	0	0.357775	3.90912	0	3.46574	0.347209	0	0.0440752	0.00136473	36.9134	12.8165	35744.3	951	21.8258	0.0469518	8.63776e+08	9.55777e+08	7.90674e+08	0.148177	3.17042e+07	0.0400977	5.08929e+06	0.00643665	23.15	0.915369	1.90708e+06	10.4842	30120.9	2.59936e+06	30.1209	-1.82931	680252672	0
89	2020	2035	0	0		20.5808	0.202091	0.019317	0.024457	0.785963	0.056092	0.0873808	0.452859	-0.139655	2.19722	0.3333	0	0.355545	2.95175	0	3.49651	0.338106	0	0.0470131	0.00136002	40.3045	12.6594	34733.3	931	20.2091	0.0383094	8.67228e+08	9.71684e+08	6.80253e+08	0.181169	2.65089e+07	0.0389692	8.569e+06	0.0125968	23.15	0.784399	1.86835e+06	10.4555	31047.6	2.67933e+06	31.0476	-1.12933	1067515328	0
89	2021	2035	0	0		20.7858	0.207755	0.160533	0.201982	1.10521	0.0764612	0.109627	0.343827	0.569292	2.19722	0.3333	0	0.381322	2.86977	0	3.52636	0.340776	0	0.0388773	0.000729583	55.6323	13.111	37184.8	858	20.7755	0.249508	1.06455e+09	9.80499e+08	1.06752e+09	0.174861	2.10432e+08	0.197123	1.75087e+06	0.00164013	23.15	1.00278	1.97633e+06	10.5237	35955.3	3.10285e+06	35.9553	-4.78905	990957760	0
89	2022	2035	0	0		20.8782	0.189322	0.09241	0.115241	0.887908	0.0836758	0.0872563	0.31338	-0.071716	2.19722	0.3333	0	0.35346	2.39447	0	3.55535	0.343106	0	0.0451183	0.000963968	64.2463	13.0209	36863.4	949	18.9322	0.153655	1.16757e+09	1.01214e+09	9.90958e+08	0.195614	1.45437e+08	0.146764	1.1778e+07	0.0118855	23.15	0.848737	1.42072e+06	10.515	37517.1	3.23763e+06	37.5171	-2.51351
90	2012	2035	0	0		21.0002	0.597451	0.004712	0.010547	0.643797	-0.0443642	0.22259	0.177334	-0.128035	2.19722	0.3333	1	0.290856	1.50818	0	2.99573	0.2845	0.0012	0.0906283	0.00647293	24.1391	12.9199	44698.4	2410	59.7451	0.014081	1.31905e+09	5.79608e+08	7.61356e+08	0.028683	7.47676e+06	0.00982032			27.42	0.5772	2.33301e+07	10.7077					919037760
90	2013	2035	0	0		21.4905	0.49023	0.002386	0.005088	0.529263	-0.0352679	0.183959	0.267476	0.207107	2.19722	0.3333	1	0.498187	1.2294	0	3.04452	0.4922	0.0009	0.0788839	0.00464037	26.095	12.7451	44125.8	2358	49.023	0.00613857	2.15385e+09	1.59982e+09	9.19038e+08	0.0271562	6.73994e+06	0.0073337			29.83	0.426696	2.96552e+07	10.6948					1266749184
90	2014	2035	0	0		21.5306	0.509652	0.003503	0.007013	0.576336	0.00715771	0.206046	0.353968	0.378343	2.19722	0.3333	1	0.528001	1.5382	0	3.09104	0.522959	0.0011	0.0763662	0.00625027	27.2994	13.0012	45745.3	4419	50.9652	0.00560595	2.24202e+09	1.81077e+09	1.26675e+09	0.0268953	6.16303e+06	0.00486523			29.83	0.565002	2.10345e+07	10.7309					1252523392
90	2015	2035	0	0		21.5778	0.554425	-0.032262	-0.069019	0.5455	-0.0515834	0.175383	0.394992	-0.01123	2.19722	0.3333	1	0.530384	2.27717	0	3.13549	0.585744	0	0.0787315	0.00516113	26.7843	12.9657	47720.5	4373	55.4425	-0.0671719	2.35018e+09	1.94116e+09	1252523366	0.030505	-7.03411e+07	-0.0561595	46580000	0.0371889	30.13	0.532948	2.55986e+07	10.7731					1395099520	0
90	2016	2035	0	0		21.6704	0.499855	0.00674	0.014217	0.566138	-0.0137619	0.174371	0.399829	0.113831	2.19722	0.3333	1	0.549685	2.72317	0	3.17805	0.570957	0	0.0660895	0.00942689	26.8481	13.0396	49060.9	4359	49.9855	0.0168291	2.5783e+09	2.10516e+09	1.3951e+09	0.0271179	2.17015e+07	0.0155555	47597300	0.0341175	27.94	0.541093	2.94865e+07	10.8008				0.785396
90	2018	2035	0	0		21.737	0.543568	-0.020161	-0.043418	0.536507	0.0335608	0.17508	0.438273	-0.020716	2.19722	0.3333	0	0.536342	1.3524	0	3.2581	0.526756	0	0.0558358	0.00705894	35.6941	13.0358	49408.5	4464	54.3568	-0.0422193	2.75575e+09	2.46259e+09	1.49078e+09	0.0186522	-5.31041e+07	-0.0356217	5.49323e+07	0.0368481	27.94	0.540969	1.44197e+07	10.8079					1241311232	0
90	2019	2035	0	0		21.7147	0.529874	0.004863	0.010498	0.455449	0.00846007	0.183492	0.453106	-0.16734	2.19722	0.3333	0	0.535868	1.71336	0	3.29584	0.52676	0	0.0597521	0.0199132	38.1652	12.8555	48885.3	3633	52.9874	0.0105179	2.69518e+09	2.52462e+09	1.24131e+09	0.0206114	1.3327e+07	0.0107362	3.74756e+07	0.0301903	27.94	0.460567	3.59731e+07	10.7973				1.0339	1191531520	0
90	2020	2035	0	0		21.6775	0.556464	-0.035348	-0.077334	0.450325	-0.0166671	0.161217	0.45556	-0.040103	2.19722	0.3333	0	0.514025	1.40606	0	3.3322	0.5125	0	0.066254	0.00763774	44.8604	12.8187	47609.8	3515	55.6464	-0.0853681	2.59669e+09	2.51839e+09	1.19153e+09	0.0240099	-9.83208e+07	-0.0825163	3.99237e+07	0.0335062	27.94	0.458865	3.12496e+07	10.7708					1317694976	0
90	2021	2035	0	0		21.621	0.552536	-0.019339	-0.043416	0.521779	0.0222235	0.1808	0.44175	0.105883	2.19722	0.3333	0	0.534009	1.42716	0	3.3673	0.53382	0	0.0646092	0.00786816	52.1938	12.9347	50509.3	3397	55.2536	-0.0431631	2.45408e+09	2.4284e+09	1.31769e+09	0.0199944	-4.7398e+07	-0.0359704	4.19466e+07	0.0318333	27.94	0.53694	7.58707e+06	10.8299					1130570496	0
90	2022	2035	0	0		21.5985	0.59718	-0.052443	-0.123282	0.465866	0.016224	0.180877	0.414669	-0.142009	2.19722	0.3333	0	0.511774	1.67939	0	3.4012	0.51974	0	0.0744869	0.00619402	50.8268	12.7866	50713.3	3083	59.718	-0.137412	2.39955e+09	2394003107	1.13057e+09	0.0192956	-1.32821e+08	-0.117481	3.87219e+07	0.0342498	27.94	0.47116	6.82621e+06	10.834
91	2012	2035	0	0		23.3115	0.630917	0.0017	0.004718	0.773358	0.0435062	0.187649	0.192664	-0.286851	2.19722	0.3333	0	0.233144	1.03994	1	2.99573	0.27708	0.0153	0.0670258	0.0199374	36.829	14.8547	64303.2	8677	63.0917	0.0110315	1.33057e+10	3.4588e+09	1.04847e+10	0.0743852	5.41746e+07	0.00516699			21.1	0.787989	9.87765e+07	11.0449	22646.7	1.48775e+06	22.6467		10135370752
91	2013	2035	0	0		23.2554	0.62131	-0.030107	-0.080553	0.783084	0.0267796	0.200426	0.185387	-0.033322	2.19722	0.3333	0	0.295269	0.950024	1	3.04452	0.298863	0.0139	0.0756025	0.0117234	36.7454	14.8289	63497.7	8076	62.131	-0.0796173	1.25801e+10	3.42865e+09	1.01354e+10	0.0700793	-3.79293e+08	-0.0374227			27.62	0.805669	2.89946e+07	11.0449	24893.2	1.63534e+06	24.8932		7269453312
91	2014	2035	0	0		23.1401	0.597773	-0.00234	-0.006166	0.610029	0.051568	0.189931	0.214093	-0.282764	2.19722	0.3333	0	0.293849	1.33352	1	3.09104	0.299652	0.0106	0.0785636	0.0126016	35.7573	14.4688	62398.8	7762	59.7773	0.00290771	1.12108e+10	3.71949e+09	7.26945e+09	0.054179	1.31116e+07	0.00180366			27.62	0.648435	4.34936e+07	11.0413	27258.1	1.7907e+06	27.2581		3770740480
91	2015	2035	0	0		22.9639	0.628449	-0.093951	-0.241993	0.365921	0.0265715	0.161739	0.25198	-0.48129	2.19722	0.3333	0	0.323443	1.49128	1	3.13549	0.33122	0.0054	0.150363	0.0123365	30.8734	13.8066	60979	7137	62.8449	-0.271457	9.39885e+09	3.80646e+09	3.77074e+09	0.0447642	-9.4797e+08	-0.251402	1.71211e+08	0.0454051	27.62	0.401192	2.7727e+07	11.0183	28633.8	1.88108e+06	28.6338		4404461056	0
91	2016	2035	0	0		22.9492	0.620766	0.001891	0.005039	0.472053	0.0294914	0.165211	0.223435	0.168063	2.19722	0.3333	0	0.320039	1.30802	1	3.17805	0.324172	0.0052	0.119863	0.0311593	31.3271	13.9909	61036.2	5844	62.0766	0.00451979	9.26204e+09	3.52337e+09	4.40446e+09	0.0356887	1.58757e+07	0.00360445	1.38194e+08	0.031376	27.62	0.475539	1.15192e+08	11.0192	30377.7	1.99564e+06	30.3777	2.16387	6350799872	0
91	2017	2035	0	0		22.981	0.621864	0.0066	0.017429	0.674789	0.056587	0.176144	0.183479	0.441902	2.19722	0.3333	0	0.323972	1.24057	1	3.21888	0.32635	0.0076	0.0768452	0.0425939	38.7273	14.3831	62271.6	5471	62.1864	0.0138896	9.56103e+09	3.31388e+09	6.3508e+09	0.0219608	5.02161e+07	0.00790705	1.58641e+08	0.0249797	27.62	0.664238	1.99667e+07	11.0393	32275.2	2.12029e+06	32.2752	1.15031	8001726464	0
91	2018	2035	0	0		22.961	0.608086	0.008936	0.023023	0.840851	0.0190955	0.170162	0.169119	0.259956	2.19722	0.3333	0	0.335062	1.03494	1	3.2581	0.326333	0.0047	0.0379283	0.0218047	49.6146	14.6181	63306	5390	60.8086	0.0266305	9.37185e+09	3.29907e+09	8.00173e+09	0.0244104	9.78128e+07	0.012224	2.2864e+08	0.0285739	29.37	0.853804	2.16906e+07	11.0449	34072.9	2.23839e+06	34.0729	0.849095	6403114496	0
91	2019	2035	0	0		22.9128	0.584022	0.006766	0.016762	0.699693	0.0450366	0.140458	0.164907	-0.199783	2.19722	0.3333	0	0.335231	1.07763	1	3.29584	0.326109	0.0047	0.0400505	0.00787571	56.4641	14.3945	62050.7	5379	58.4022	0.0180373	8930798194	3.31619e+09	6.40311e+09	0.0285305	6.70089e+07	0.010465	2.30112e+08	0.0359376	29.37	0.71697	7.6351e+07	11.0357	36567.9	2.4023e+06	36.5679	1.23374	7098162176	0
91	2020	2035	0	0		22.9957	0.606005	0.011296	0.027923	0.761872	0.0687068	0.147836	0.140211	0.108548	2.19722	0.3333	0	0.328417	1.07397	1	3.3322	0.319005	0.004	0.0397715	0.00573981	65.5743	14.4992	60125.4	5481	60.6005	0.0275091	9.70269e+09	3.29972e+09	7.09816e+09	0.0325619	1.05162e+08	0.0148154	2.51572e+08	0.0354418	29.37	0.731567	2.08035e+07	11.0042	37693	2.47621e+06	37.693	0.872228	9159943168	0
91	2021	2035	0	0		23.0978	0.562697	0.020631	0.049505	0.895881	0.039689	0.184846	0.108044	0.290467	2.19722	0.3333	0	0.415417	1.1132	1	3.3673	0.416087	0.1804	0.0412435	0.00985994	75.056	14.7775	63411.7	5124	56.2697	0.0442246	1.07463e+10	3.12623e+09	9.15994e+09	0.027962	2.07829e+08	0.0226889	3.39883e+08	0.0371053	24.26	0.852379	2.36869e+07	11.0449	43651	2.86762e+06	43.651	0.491884	9997835264	0
91	2022	2035	0	0		23.1676	0.550523	0.055682	0.125525	0.874924	0.0329921	0.120707	0.122607	0.091473	1.94591	0.4286	0	0.418388	1.06237	1	3.4012	0.411642	0.1339	0.0339246	0.0137221	75.8323	14.8175	64332.5	5636	55.0523	0.136696	1.15232e+10	3.52117e+09	9.99783e+09	0.0217707	7.08005e+08	0.0708158	3.98411e+08	0.0398497	24.27	0.867629	3.86019e+07	11.0449	45547.2	2.99218e+06	45.5472	-0.574967
92	2012	2035	0	0		23.0225	0.578615	0.034943	0.069962	0.430987	0.0666726	0.0130771	0.396498	0.168142	2.19722	0.4444	0	0.229722	0.950732	0	2.77259	0.25735	0	0.0753274	0.0562235	39.3436	13.6676	52689.9	2000	57.8615	0.0887418	9.96606e+09	5.04777e+09	3.6623e+09	0.0227443	3.72676e+08	0.10176			19.86	0.367478	1.58575e+07	10.8722					3399345152
92	2013	2035	0	0		23.1876	0.643807	0.003738	0.00968	0.312757	0.038743	0.011114	0.326187	-0.071801	2.19722	0.3333	0	0.216024	0.904414	0	2.83321	0.226364	0	0.0777165	0.0279961	46.0213	13.5871	52262	1992	64.3807	0.0255888	1.17555e+10	5.26023e+09	3.39935e+09	0.02346	1.07146e+08	0.0315197			19.86	0.28917	1.12404e+07	10.864					7199725568
92	2014	2035	0	0		23.6952	0.562241	0.014851	0.034892	0.386435	0.0391116	0.0154661	0.519603	1.11797	2.19722	0.3333	0	0.516093	0.953285	0	2.89037	0.488966	0.0002	0.071727	0.0163937	47.7054	13.9821	53785.8	4936	56.2241	0.0567999	1.953e+10	1.3846e+10	7.19973e+09	0.018774	4.85608e+08	0.0674481			42.48	0.368649	1.03471e+07	10.8928					7318091264
92	2015	2035	0	0		23.6876	0.57365	0.005383	0.012458	0.376138	0.0333078	0.0100275	0.510692	0.01644	2.19722	0.3333	0	0.530498	1.021	0	2.94444	0.588483	0.0002	0.0983025	0.0151118	47.2846	13.9992	54965.4	4760	57.365	0.0359052	1.93817e+10	1.43996e+10	7.31809e+09	0.0200945	2.96699e+08	0.0405433	1.47632e+07	0.00201736	36.74	0.377577	1.68447e+07	10.9145				-3.00058	9135944704	0
92	2016	2035	0	0		23.8249	0.56106	-0.030451	-0.070312	0.439068	0.0216913	0.010218	0.437838	0.248405	2.19722	0.3333	0	0.467224	1.05826	0	2.99573	0.571693	0.0003	0.0777928	0.00883638	49.9301	14.197	56627.5	4587	56.106	-0.0527932	2.22334e+10	1.53619e+10	9.13594e+09	0.0182103	-5.15216e+08	-0.0563944	6.38412e+07	0.00698791	34.13	0.41091	1.11149e+07	10.9443					10303946752	0
92	2017	2035	0	0		23.8161	0.522167	0.042438	0.092598	0.465486	0.0638998	0.00952937	0.420423	0.127847	2.19722	0.3333	0	0.457135	1.03285	0	3.04452	0.508795	0.5529	0.0823762	0.0118161	65.8833	14.3074	56819.9	4565	52.2167	0.110091	2.20384e+10	1.55276e+10	1.03039e+10	0.0177088	1.15933e+09	0.112513	1.2007e+08	0.0116529	33.34	0.467545	1.84195e+07	10.9477				-2.26752	8923581440	0
92	2018	2035	0	0		23.8851	0.502393	0.07178	0.147072	0.390939	0.0736248	0.0169456	0.384335	-0.133965	2.48491	0.25	0	0.418201	0.929279	0	3.09104	0.467187	0.6005	0.0844539	0.00995287	74.1496	14.1575	55768.9	4794	50.2393	0.161233	2.36137e+10	1.54307e+10	8.92358e+09	0.0169539	1.89455e+09	0.212308	1.29968e+08	0.0145646	33.26	0.377899	2.20508e+07	10.929				-2.67944	7693220352	0
92	2019	2035	0	0		23.8811	0.483047	0.037042	0.073023	0.326448	0.0646962	0.0218039	0.538779	-0.137878	2.48491	0.3333	0	0.404478	0.874606	0	3.13549	0.413876	0.6085	0.100975	0.00514709	73.6154	13.9245	55799.7	4913	48.3047	0.0908465	2.35193e+10	1.98581e+10	7.69322e+09	0.0173941	1.10454e+09	0.143574	1.28114e+08	0.0166528	28.6	0.327103	1.85221e+07	10.9295				-2.15427	7698057728	0
92	2020	2035	0	0		23.8698	0.479072	0.005406	0.010417	0.329159	0.0855421	0.016118	0.557366	0.000629	2.48491	0.3333	0	0.393509	0.842783	0	3.17805	0.430042	0.4171	0.115882	0.00587671	74.0851	13.9027	55119.8	4887	47.9072	0.0203532	2.32548e+10	2.11681e+10	7.69806e+09	0.0163117	2.4656e+08	0.0320289	1.2316e+08	0.0159988	29.97	0.331031	2.89378e+07	10.9173				-0.694127	12148533248	0
92	2021	2035	0	0		23.9905	0.348293	0.229772	0.389272	0.490919	0.132983	0.0257491	0.383597	0.57813	2.48491	0.3333	0	0.399342	1.33551	0	3.21888	0.525977	0.4157	0.0749203	0.0269952	96.8133	14.4456	59038.7	4467	34.8293	0.369412	2.62383e+10	1.62351e+10	1.21485e+10	0.0171466	6.31683e+09	0.519966	1.56524e+08	0.0128842	30.56	0.463008	1.78255e+07	10.986				-3.69776	10986506240	0
92	2022	2035	0	0		24.1199	0.440122	0.114061	0.207342	0.392817	0.108821	0.0259945	0.328812	-0.095652	2.48491	0.3333	0	0.382608	1.35374	0	3.2581	0.618885	0.4142	0.0730545	0.0127416	108.05	14.3545	59183.2	4361	44.0122	0.218799	2.98622e+10	1.64899e+10	1.09865e+10	0.016228	3.65814e+09	0.332967	1.63561e+08	0.0148874	30.99	0.367907	1.59954e+07	10.9884				-3.10753
93	2012	2016	1	0	-4	19.3778	0.613278	-0.031262	-0.059811	0.14646	-0.0027316	0.777753	0.000729105		2.19722	0.3333	0	0.240564	7.13567	0	3.04452	0.2449	0	0.0909261	0.00680858	39.3436	12.3841	47741.6	57	82.5071	0.0312162	2.60759e+08	709986	37259226	0.0227443	1.4239e+06	0.0382161			9.97	0.142888		10.7736	25534.8	2.65658e+06	25.5348		32384476
93	2013	2016	1	0	-3	19.4516	0.658523	-0.018818	-0.037572	0.122673	0.0078472	0.818252	0.0004589	-0.130833	1.94591	0.4286	0	0.295303	5.74112	0	3.09104	0.307493	0	0.0988286	0.00191331	46.0213	12.2658	47179.8	49	85.5268	-0.0965768	2.80714e+08	736854	32384477	0.02346	-3.92376e+06	-0.121162			9.97	0.115365		10.7617	28067.9	2.92012e+06	28.0679		13128893
93	2014	2016	1	0	-2	19.6734	0.769477	-0.13697	-0.345736	0.041317	-0.0192763	0.678014	0.0816494	-0.594593	2.07944	0.375	1	0.27035	5.52516	0	3.13549	0.28213		0.784561	0.0824674	47.7054	9.75926	37541.5	107	92.7212	-1.70902	3.50348e+08	3.28591e+07	1.31289e+07	0.018774	-43582027	-3.31955			9.97	0.0374738		10.5332	30734.3	3.19753e+06	30.7343		104716072
93	2015	2016	1	0	-1	19.4747	0.671943	0.04462	0.162575	0.328829	-0.121679	0.693211	0.00353812	6.976	2.3979	0.4545	0	0.303679	12.126	0	3.17805	0.283104	0	0.0676241	0.100601	47.2846	13.1513	51636.5	107	86.4764	0.363411	2.87253e+08	1.53078e+06	1.04716e+08	0.0200945	1.41174e+07	0.134816			9.97	0.364543		10.852	32285.6	3.35891e+06	32.2856
93	2017	2016	1	1	1	19.3489	0.652226	-0.030151	-0.096939	0.155232	0.058371	0.726508	0.0128563	-0.002059	2.07944	0.375	0	0.311883	9.67808	0	3.2581	0.345845	0	0.138432	0.00128241	65.8833	12.0396	47813.7	35	65.2226	-0.0822484	2.52988e+08	4.19149e+06	4.61478e+07	0.0177088	-7.23643e+06	-0.15681			9.97	0.182411		10.7751	36391.2	3.78605e+06	36.3912		37721516
93	2018	2016	1	1	2	19.1062	0.502493	0.047667	0.115248	0.167108	0.0466024	0.767835	0.0138842	-0.182594	2.19722	0.3333	1	0.305288	7.25621	0	3.29584	0.296428	0	0.215581	0.0010787	74.1496	11.8797	46796.3	28	50.2493	0.108969	1.98475e+08	3.8678e+06	3.77215e+07	0.0169539	1.07599e+07	0.285245			9.97	0.190057	546900	10.7536	38418.2	3.99693e+06	38.4182		13911872
93	2019	2016	1	1	3	19.2978	0.633814	-0.048828	-0.114734	0.063399	-0.0269222	0.597183	0.00984104	-0.631195	2.19722	0.3333	1	0.30385	5.51659	0	3.3322	0.292737	0	0.549133	0.1767	73.6154	10.8583	43512.5	30	63.3814	-0.117172	2.40391e+08	3.8678e+06	1.39119e+07	0.0173941	-1.03144e+07	-0.74141			9.97	0.0578718		10.6808	41231.4	4.28962e+06	41.2314		265756704
93	2020	2016	1	1	4	20.405	0.681288	0.064744	0.195895	0.549205	-0.0995519	0.191414	0.348293	18.1029	2.19722	0.3333	0	0.310667	2.54264	0	3.3673	0.292414	0	0.0786546	0.000178369	74.0851	12.1212	48056.5	444	68.1288	0.148994	7.27396e+08	3.4411e+08	2.65757e+08	0.0163117	3.45414e+07	0.129974	8.49853e+06	0.0319786	12	0.365353	174362	10.7802	42500	4.42159e+06	42.5	-1.40226	521559904	0
93	2021	2016	1	1	5	20.4121	0.590073	0.058962	0.161768	0.714474	0.0902688	0.184038	0.338242	0.962547	2.19722	0.3333	0	0.32048	2.6817	0	3.4012	0.291855	0	0.05643	0.000260878	96.8133	12.7739	52206.7	450	59.0073	0.167022	7.32586e+08	3.68306e+08	5.2156e+08	0.0171466	5.01579e+07	0.0961689	1.64111e+07	0.0314654	16.95	0.711944	1.3342e+06	10.863	49217.9	5.12051e+06	49.2179	-1.11722	548195968	0
93	2022	2016	1	1	6	20.3727	0.552619	0.023098	0.053931	0.763025	0.0375824	0.142315	0.353399	0.05107	2.19722	0.3333	0	0.289505	2.6364	0	3.43399	0.285184	0	0.0696453	0.000246963	108.05	12.7853	52713.6	454	55.2619	0.0596689	7.04317e+08	4.04756e+08	5.48196e+08	0.016228	1.88015e+07	0.0342971	1.51466e+07	0.0276299	13.98	0.778337	1.22579e+06	10.8726	51355.8	5.34293e+06	51.3558	-0.216162
94	2012	2023	1	0	-11	20.8972	0.709961	0.004265	0.015343	0.636358	0.16292	0.0595361	0.46567	0.066643	2.19722	0.3333	0	0.409389	1.98497	0	3.04452	0.4163	0	0.0300653	0.00507266	2.35251	12.8937	53098.7	239	70.9961	0.0224407	1.18995e+09	8.91534e+08	7.82878e+08	0.141967	7.745e+06	0.00989299			37.3	0.657909	326092	10.8799	79803.5	1.59924e+06	79.8035		728582336
94	2013	2023	1	0	-10	20.8673	0.727013	0.003082	0.010942	0.621429	0.059277	0.0396207	0.669254	-0.069354	2.19722	0.3333	1	0.409435	2.16163	0	3.09104	0.391	0	0.0349789	0.00976283	2.63817	12.7268	52582.9	239	72.7013	0.0156166	1.15491e+09	1.1631e+09	7.28582e+08	0.121899	4.92353e+06	0.00675769			37.3	0.630854	1.5146e+06	10.8702	87720.1	1.75789e+06	87.7201		657629760
94	2014	2023	1	0	-9	20.8306	0.712942	0.002969	0.010606	0.579856	0.0785039	0.0401909	0.647669	-0.097384	2.19722	0.3333	1	0.441293	3.25465	0	3.13549	0.429	0	0.0396244	0.00487283	2.74855	12.605	51536.5	343	71.2942	0.0205989	1.11334e+09	1.16974e+09	6.5763e+08	0.123566	6.58324e+06	0.0100106			37.3	0.590684	1.04861e+06	10.8501	96053.5	1.92489e+06	96.0535		607393408
94	2015	2023	1	0	-8	20.8334	0.709932	0.003074	0.010653	0.544808	0.0656642	0.016415	0.639099	-0.07639	2.19722	0.3333	0	0.439182	5.98334	0	3.17805	0.522533	0	0.0429727	0.0337455	2.665	12.5087	54319.9	337	70.9932	0.0160633	1.11642e+09	1.22352e+09	6.07393e+08	0.128449	5.20189e+06	0.00856428			25	0.544056	1.38019e+06	10.9027	100901	2.02204e+06	100.901		604560448
94	2016	2023	1	0	-7	20.85	0.711098	0.00345	0.011916	0.537035	0.0752105	0.0421882	0.594715	-0.004664	2.19722	0.3333	0	0.430628	3.85466	0	3.21888	0.428148	0	0.0498843	0.046771	2.84751	12.4944	53698.4	342	71.1098	0.0249177	1.13506e+09	1.24847e+09	6.0456e+08	0.119679	8.17104e+06	0.0135157			25	0.532625	5.66843e+06	10.8912	107047	2.14518e+06	107.047
94	2018	2023	1	0	-5	20.5684	0.377041	0.043535	0.110189	0.809899	0.157302	0.0928317	0.185951	0.039526	2.07944	0.375	0	0.442236	2.70796	0	3.29584	0.417163	0	0.0405579	0.00917925	3.54357	13.5868	60146.6	447	37.7041	0.12696	8.56536e+08	2.68488e+08	1.04649e+09	0.11805	6.77443e+07	0.0647345	1.58859e+07	0.0151801	25	1.22178	3624443	11.0046	120068	2.40612e+06	120.068	-1.45031	579422656	0
94	2019	2023	1	0	-4	20.7011	0.403351	0.039467	0.064814	0.63164	-0.0180844	0.079847	0.260239	-0.446321	1.94591	0.4286	0	0.408397	2.10006	0	3.3322	0.381252	0	0.0583799	0.0166352	3.46459	12.8502	57977.5	863	40.3351	0.0807953	9.78124e+08	3.74594e+08	5.79423e+08	0.126506	4.71519e+07	0.0813774	1.92617e+07	0.0332429	25	0.592382	4.49343e+06	10.9678	128860	2.58232e+06	128.86	-0.895255	535218240	0
94	2020	2023	1	0	-3	20.7972	0.456221	-0.025113	-0.04414	0.520931	-0.0596835	0.103627	0.345763	-0.07629	2.19722	0.3333	0	0.37069	1.9193	0	3.3673	0.3469	0	0.056201	0.0221544	3.53472	12.6467	54996.6	933	45.6221	-0.0431407	1.07673e+09	5.26489e+08	5.35218e+08	0.132209	-2.5259e+07	-0.0471939	1.42157e+07	0.0265605	25	0.497077	3.71729e+06	10.915	132824	2.66176e+06	132.824		491617184	0
94	2021	2023	1	0	-2	20.7375	0.490284	-0.093065	-0.176508	0.470207	-0.0254503	0.196468	0.143935	-0.081464	1.94591	0.4286	0	0.368398	2.88261	0	3.4012	0.329996	0	0.0742215	0.00876663	3.84527	12.8922	58542.8	820	49.0284	-0.22287	1.01434e+09	2.11798e+08	4.91617e+08	0.142872	-1.15229e+08	-0.234387	1.88841e+07	0.0384121	25	0.484668	4.61705e+06	10.9775	153820	3.0825e+06	153.82		415113216	0
94	2022	2023	1	0	-1	20.5305	0.600243	-0.203763	-0.442571	0.451456	-0.0643676	0.186408	0.309635	-0.155617	2.19722	0.3333	0	0.350025	4.60707	0	3.43399	0.309446	0	0.104443	0.00246772	3.79557	12.518	55539.8	494	60.0243	-0.501502	8.24662e+08	3.9712e+08	4.15113e+08	0.144325	-1.65327e+08	-0.39827	1.73694e+07	0.0418425	20	0.503374	3.47601e+06	10.9249	160501	3.2164e+06	160.501
95	2012	2035	0	0		22.6716	0.564337	-0.023611	-0.052104	1.48126	-0.000516839	0.063719	0.630746	0.016692	2.19722	0.3333	0	0.357784	0.963759	1	2.99573	0.36361	0.0045	0.0287685	0.00884463	21.9739	14.5774	48820.5	4024	56.4337	-0.0585203	7.01723e+09	7.53141e+09	1.02607e+10	0.297254	-1.78905e+08	-0.017436			33.08	1.46221	6.50926e+07	10.7959	88927.5	2.35018e+06	88.9275		10531130368
95	2013	2035	0	0		22.6722	0.560279	0.004292	0.009805	1.50035	0.0592686	0.0729556	0.641276	0.026361	2.19722	0.3333	0	0.358761	0.923981	1	3.04452	0.345966	0.0045	0.026815	0.000750852	24.4755	14.5995	48727	3734	56.0279	0.0130312	7.02097e+09	7.73345e+09	1.05311e+10	0.333891	4.02309e+07	0.00382018			33.08	1.49995	5.78752e+07	10.794	97749.2	2.58332e+06	97.7492		10534393856
95	2014	2035	0	0		22.7436	0.588404	0.002264	0.005326	1.44686	0.0102684	0.0696672	0.536101	0.00031	2.19722	0.3333	0	0.354797	1.03276	1	3.09104	0.3457	0.0045	0.0213519	0.000861557	22.3457	14.6189	47115.1	3389	58.8404	0.0118925	7.54079e+09	7.4266e+09	1.05344e+10	0.325761	3.69115e+07	0.0035039			33.08	1.39699	5.21371e+07	10.7604	107035	2.82874e+06	107.035		9663900672
95	2015	2035	0	0		22.9882	0.597846	0.020452	0.049174	1.06239	0.0582437	0.0429889	0.429456	-0.082633	2.19722	0.3333	0	0.481495	1.14384	1	3.13549	0.481125	0.0055	0.0374508	0.0082012	16.6175	14.5324	49052.5	3899	59.7846	0.0500835	9.63062e+09	7.31346e+09	9.6639e+09	0.313334	1.93973e+08	0.0200719	1.32203e+08	0.0136801	26.68	1.00346	5.45815e+07	10.8007	112438	2.97151e+06	112.438	-0.38338	8846765056	0
95	2016	2035	0	0		23.0839	0.602551	0.033529	0.083889	0.874683	0.0680818	0.0358139	0.50917	-0.084555	2.19722	0.3333	0	0.477157	1.1122	1	3.17805	0.480771	0.0055	0.0381113	0.0232211	16.4048	14.3662	48606.1	3654	60.2551	0.0909997	1.05979e+10	8.97671e+09	8.84677e+09	0.295846	3.83302e+08	0.0433268	1.1626e+08	0.0131416	26.68	0.834766	5.07419e+07	10.7915	119285	3.15248e+06	119.285	-1.19299	11908162560	0
95	2017	2035	0	0		23.0117	0.555087	0.022282	0.053012	1.16417	0.0200203	0.0450362	0.500854	0.346047	2.19722	0.3333	0	0.479828	1.02443	1	3.21888	0.486839	0.0055	0.0287659	0.0278201	21.3063	14.6725	50118.3	3391	55.5087	0.0611635	9.85984e+09	8.90319e+09	1.19082e+10	0.257352	2.68311e+08	0.0225317	1.40824e+08	0.0118258	26.68	1.20774	4.8758e+07	10.8222	126736	3.34939e+06	126.736	-0.644638	10790780928	0
95	2018	2035	0	0		22.9363	0.50727	0.012482	0.026676	1.13566	0.00705412	0.0625224	0.506971	-0.093833	2.07944	0.375	0	0.477697	0.840382	1	3.2581	0.486543	0.0046	0.0150679	0.0205237	24.5309	14.5733	50766.4	3056	52.887	0.0120548	9.33265e+09	9.12685e+09	1.07908e+10	0.26382	5.30038e+07	0.00491196	1.46988e+08	0.0136217	26.68	1.15624	5.87576e+07	10.835	133795	3.53595e+06	133.795	1.01999	11019953152	0
95	2019	2035	0	0		22.906	0.580263	-0.082747	-0.18115	1.2235	0.113618	0.0804834	0.445078	0.021238	2.19722	0.3333	1	0.477296	0.895208	1	3.29584	0.474568	0.0005	0.0154771	0.0208921	24.7242	14.592	52096.2	2868	61.8969	-0.256674	9.00159e+09	9.22616e+09	1.102e+10	0.255698	-8.80362e+08	-0.079888	1.50836e+08	0.0136875	26.68	1.22422	3.10107e+07	10.8609	143593	3.79487e+06	143.593		9571852288	0
95	2020	2035	0	0		23.0704	0.609229	0.037074	0.091753	0.990599	-0.0369454	0.064964	0.341972	-0.131407	2.19722	0.3333	1	0.478799	0.979303	1	3.3322	0.472453	0.0006	0.0338378	0.0176209	20.1041	14.4512	49771.2	2672	62.9685	0.133003	1.01156e+10	9.33025e+09	9.57185e+09	0.222971	4.98225e+08	0.0520511	1.85197e+08	0.0193481	26.68	0.946245	2.19015e+07	10.8152	148010	3.91163e+06	148.01	-0.989631	10131706880	0
95	2021	2035	0	0		23.0349	0.591606	0.010416	0.026076	0.98626	0.150561	0.130398	0.313978	0.05849	2.19722	0.3333	1	0.497914	1.06553	1	3.3673	0.474909	0.0006	0.0156966	0.017631	25.4179	14.5042	52146.1	2621	61.2214	0.0538582	1.00904e+10	9.4936e+09	1.01317e+10	0.19614	2.10743e+08	0.0208004	2.2459e+08	0.0221671	26.68	1.00409	1.33249e+07	10.8618	171406	4.52993e+06	171.406	0.0636378	5941346304	0
95	2022	2035	0	0		22.6428	0.705348	-0.213935	-0.61218	0.717195	0.0985341	0.0583983	0.351584	-0.413589	2.19722	0.3333	1	0.4978	1.35598	1	3.4012	0.474682	0.0006	0.0293706	0.0239745	27.028	13.8945	52232.4	2475	70.5348	-0.876474	6.81751e+09	1.01913e+10	5.94135e+09	0.172501	-1.76065e+09	-0.296339	2.02236e+08	0.0340388	26.68	0.871484	1.01491e+07	10.8635	178851	4.7267e+06	178.851
96	2012	2035	0	0		22.1174	0.660946	0.046185	0.142891	0.619817	0.0771249	0.147245	0.21903	0.254618	1.60944	0.4	1	0.392279	1.07874	0	3.21888	0.394623	0	0.0985124	0.00296406	83.9847	13.7554	45578	2398	66.0946	0.151965	4.03136e+09	1.49872e+09	2.46439e+09	0.214781	2.07713e+08	0.0842857			36.22	0.611305	6201981	10.7272					2901136128
96	2013	2035	0	0		22.0811	0.599532	0.055181	0.149459	0.732686	0.117907	0.162508	0.220826	0.177224	1.60944	0.4	1	0.391565	1.31892	0	3.2581	0.377638	0	0.101874	0.00349689	93.1988	13.902	46208.1	2248	59.9532	0.160963	3.88782e+09	1.57902e+09	2.90114e+09	0.21319	2.50611e+08	0.0863838			36.29	0.746211	3580154	10.7409					3395399680
96	2014	2035	0	0		22.0915	0.64609	0.063671	0.168858	0.86879	0.0979862	0.094966	0.214772	0.170369	1.60944	0.4	1	0.406644	1.62863	0	3.29584	0.417562	0	0.103843	0.00284675	99.8575	14.0562	47186.8	2455	64.609	0.210795	3.92856e+09	1.57704e+09	3.3954e+09	0.208915	2.9308e+08	0.0863167			36.29	0.864286	7901791	10.7619					3136354048
96	2015	2035	0	0		22.2401	0.470709	0.069856	0.155893	0.739157	0.0571829	0.0701217	0.310285	-0.076293	1.60944	0.4	1	0.473747	2.18952	0	3.3322	0.57825	0	0.117698	0.00382022	104.635	13.8379	47478.4	3278	47.0709	0.142484	4.55773e+09	2.25765e+09	3.13635e+09	0.195013	3.43723e+08	0.109593	8.50153e+07	0.0271064	34.04	0.688139	13871250	10.7681				-1.397	3191021824	0
96	2016	2035	0	0		22.504	0.477059	0.035299	0.067396	0.605021	0.0526098	0.0623819	0.240373	0.01743	1.60944	0.4	1	0.382873	1.47277	0	3.3673	0.406701	0	0.142526	0.00312311	119.79	13.8368	47014	2574	47.7059	0.0751198	5.93437e+09	2.42636e+09	3.19102e+09	0.175235	2.33121e+08	0.0730553	1.10963e+08	0.0347736	33.07	0.537719	1.17469e+07	10.7582				-0.742358	4340149760	0
96	2017	2035	0	0		22.7425	0.64302	0.018823	0.044765	0.607554	0.0101085	0.093605	0.250093	0.360113	1.60944	0.4	1	0.357241	1.17783	0	3.4012	0.349595	0	0.159861	0.00263295	134.829	14.0282	48245.8	4303	64.302	0.063454	7.53249e+09	3.17075e+09	4.34015e+09	0.172705	1.70625e+08	0.039313	1.67023e+08	0.0384833	33.07	0.576191	7.72374e+06	10.7841				-0.0213309	4965647360	0
96	2018	2035	0	0		22.7244	0.685327	0.001365	0.004062	0.665188	-0.00198077	0.120267	0.345595	0.144119	1.60944	0.4	1	0.44175	1.01281	0	3.43399	0.431101	0	0.145977	0.00286241	134.331	14.0759	49022.6	5146	68.5327	0.0252953	7.39756e+09	3.96767e+09	4.96565e+09	0.173656	5.88827e+07	0.011858	1.94965e+08	0.0392628	35.78	0.671255	2.53447e+07	10.8001				1.19727	5489528320	0
96	2019	2035	0	0		22.7832	0.696701	0.013339	0.043193	0.720258	0.0215172	0.112027	0.372403	0.105501	1.60944	0.4	1	0.447702	1.09628	0	3.46574	0.428771	0	0.0983659	0.00246679	129.516	14.1303	49808.6	4239	69.6701	0.0555434	7.84566e+09	4.6212e+09	5.48953e+09	0.153212	1.3217e+08	0.0240768	2.09118e+08	0.0380941	35.78	0.69969		10.816				0.458811	6102252544	0
96	2020	2035	0	0		22.8443	0.669084	-0.000786	-0.00248	0.753269	0.0301072	0.120739	0.327915	0.111617	1.60944	0.4	1	0.394185	1.2369	0	3.49651	0.387474	0	0.0999264	0.00282228	129.73	14.2152	48259.5	5810	67.0059	0.00303031	8.3421e+09	4.72085e+09	6.10225e+09	0.122217	8.34062e+06	0.00136681	2.10924e+08	0.0345649	32.27	0.731501	4.18915e+07	10.7844				3.23036	7389871104	0
96	2021	2035	0	0		22.8416	0.722761	-0.023574	-0.07764	0.887188	0.0504506	0.112897	0.281511	0.211007	1.60944	0.4	1	0.393078	1.28512	0	3.52636	0.378547	0	0.0852016	0.00346406	139.494	14.4311	51031.5	5684	72.2761	-0.0718092	8.31699e+09	4.44016e+09	7.38987e+09	0.11572	-1.65577e+08	-0.022406	2.7498e+08	0.0372104	37.85	0.888527	3.51417e+07	10.8402					7663566336	0
96	2022	2035	0	0		22.9558	0.680045	0.056881	0.189721	0.868858	0.109442	0.120657	0.264248	0.037037	1.60944	0.4	1	0.39639	1.13646	0	3.55535	0.388043	0	0.0710302	0.00154797	141.913	14.4424	52046	5783	68.0045	0.18035	9.32357e+09	4.76514e+09	7.66357e+09	0.110128	5.38006e+08	0.0702031	2.13513e+08	0.0278607	37.85	0.821956	2.70945e+07	10.8599				-0.924175
97	2012	2035	0	0		20.6312	0.496521	0.005353	0.010178	2.25465	0.110965	0.187818	0.38342	0.028299	1.94591	0.4286	0	0.273651	1.73024	1	2.77259	0.260873	0.0017	0.0413756	0.0100016	27.382	13.8438	44620.4	1751	49.6521	0.018013	9.12031e+08	6.5731e+08	1.96603e+09	0.169385	8.27135e+06	0.00420713			23.93	2.15566	4.8733e+06	10.706	32961.2	1.89303e+06	32.9612		2024098432
97	2013	2035	0	0		20.4068	0.394248	-0.030653	-0.055845	2.46733	0.0479278	0.257917	0.456209	0.029535	1.94591	0.4286	0	0.287535	2.09572	1	2.83321	0.2767	0.0013	0.0357009	0.0101756	30.2267	13.8677	44757.5	1698	39.4248	-0.0409762	7.28685e+08	6.68553e+08	2.0241e+09	0.134821	-1.8087e+07	-0.00893584			25.75	2.77774	5.24254e+06	10.709	36230.9	2.08082e+06	36.2309		1801316992
97	2014	2035	0	0		20.3825	0.307983	0.036908	0.056925	2.50196	0.00794714	0.235708	0.427219	-0.110065	1.94591	0.4286	0	0.304007	3.9481	1	2.89037	0.291325	0.001	0.0415732	0.0117253	30.0594	13.7749	46114.8	1633	30.7983	0.0727527	7.11241e+08	6.28265e+08	1.80132e+09	0.131319	3.58083e+07	0.0198789			25.53	2.53264	5.06966e+06	10.7389	39672.9	2.27849e+06	39.6729		1316880128
97	2015	2035	0	0		20.2588	0.266837	0.006797	0.009556	1.96591	0.0116718	0.233696	0.459589	-0.268935	1.79176	0.5	0	0.327071	7.2289	1	2.94444	0.30202	0.0005	0.0516963	0.00786802	30.5741	13.461	48137.1	1570	26.6837	0.0151651	6.28471e+08	6.3214e+08	1.31688e+09	0.106776	6.98764e+06	0.00530621	2.5734e+07	0.0195417	25.13	2.09537	3.63118e+06	10.7818	41675.2	2.39349e+06	41.6752	1.30367	1229990272	0
97	2016	2035	0	0		20.2865	0.286479	0.001995	0.002758	1.93	0.0981627	0.205759	0.440356	-0.065982	1.94591	0.4286	0	0.317861	5.89874	1	2.99573	0.325467	0	0.0521437	0.00765528	46.9576	13.385	45524.1	1462	28.6479	0.00737977	6.46127e+08	6.47155e+08	1.22999e+09	0.143999	3.40226e+06	0.00276608	1.88692e+07	0.0153409	25.13	1.90364	4.43196e+06	10.726	44213.3	2.53926e+06	44.2133	1.71309	1348404096	0
97	2017	2035	0	0		20.3751	0.328779	0.021929	0.031716	1.99454	-0.00810453	0.282449	0.356019	0.096272	1.94591	0.4286	0	0.342136	2.93858	1	3.04452	0.300312	0	0.0535191	0.00736301	52.6073	13.5126	44352.5	1234	32.8778	0.0388541	7.05971e+08	5.95227e+08	1.3484e+09	0.134625	1.84116e+07	0.0136543	2.01274e+07	0.0149268	25.13	1.91	2.56449e+06	10.6999	46975	2.69787e+06	46.975	0.0891041	1341877248	0
97	2018	2035	0	0		20.3937	0.273323	0.074064	0.105926	1.8831	0.015126	0.241586	0.368086	-0.00484	1.94591	0.4286	0	0.377556	2.3346	1	3.09104	0.363899	0	0.0391015	0.00523813	57.809	13.5189	42623.8	1152	27.3323	0.133122	7.1921e+08	5.81867e+08	1.34188e+09	0.129854	6.95741e+07	0.0518484	1.92574e+07	0.0143511	25.13	1.86577	2.61243e+06	10.6602	49591.4	2.84814e+06	49.5914	-1.2845	1123012480	0
97	2019	2035	0	0		20.3357	0.176657	0.021948	0.02837	1.60671	0.135633	0.17556	0.38141	-0.163103	1.94591	0.4286	0	0.361225	2.43957	1	3.13549	0.300607	0	0.0587464	0.00352557	57.667	13.3464	43173.6	1047	17.6657	0.030874	6.78689e+08	5.79534e+08	1.12301e+09	0.118852	1.72522e+07	0.0153624	1.54391e+07	0.0137479	25.13	1.65468	3.47141e+06	10.673	53222.9	3.0567e+06	53.2229	-0.111037	1068295552	0
97	2020	2035	0	0		20.6456	0.328064	0.041262	0.056063	1.33204	-0.121306	0.332928	0.291132	-0.048723	1.94591	0.4286	0	0.32895	2.0109	1	3.17805	0.3214	0	0.0647617	0.0132534	65.4453	13.283	42054.1	1268	32.8064	0.0680331	9.25311e+08	5.86964e+08	1.0683e+09	0.116291	4.22996e+07	0.0395954	1.44794e+07	0.0135538	25.13	1.15453	3.50202e+06	10.6467	54860.4	3.15074e+06	54.8604	-1.07205	1431564928	0
97	2021	2035	0	0		20.6191	0.691089	-0.364228	-0.739055	1.56763	-0.143013	0.252812	0.292072	0.340046	1.94591	0.4286	0	0.359724	2.17059	1	3.21888	0.320934	0	0.0550163	0.00515561	71.9035	13.5825	45967.2	1243	69.1089	-1.18459	9.01098e+08	5.78579e+08	1.43156e+09	0.118041	-3.2974e+08	-0.230335	1.12948e+07	0.00788985	25.13	1.58869	2.80281e+06	10.7357	63532	3.64877e+06	63.532		1161091200	0
97	2022	2035	0	0		20.4959	0.852813	-0.183424	-0.787144	1.36781	-0.101511	0.276283	0.305047	-0.188936	1.94591	0.4286	0	0.325824	2.75391	1	3.2581	0.299202	0	0.0650658	0.00727459	76.4781	13.3828	45255.5	1005	85.2813	-1.32401	7.96636e+08	5.77422e+08	1.16109e+09	0.124273	-1.55246e+08	-0.133707	1.13243e+07	0.00975319	15.13	1.45749	5.98849e+06	10.7201	66291.7	3.80727e+06	66.2917
98	2012	2035	0	0		23.7792	0.671032	0.020777	0.063908	1.49662	0.00726269	0.0960098	0.344687	0.036767	2.19722	0.3333	0	0.802088	1.06269	0	3.13549	0.827936	0	0.00838908	0.00147235	17.0634	15.5924	39160.3	6508	67.1032	0.0708804	2.12405e+10	1.10286e+10	3.26716e+10	0.152001	495273478	0.0151591			71.17	1.53817	1.69205e+08	10.5754	6527.37	1.81789e+06	6.52737		30750609408
98	2013	2035	0	0		23.8932	0.690292	0.022293	0.069932	1.3653	0.00787924	0.0697341	0.335835	-0.058798	2.19722	0.3333	0	0.782034	1.01205	0	3.17805	0.803224	0	0.0102764	0.000666506	18.0251	15.488	39766.3	6907	69.0292	0.074645	2.38055e+10	1.24093e+10	3.07506e+10	0.145023	550340221	0.0178969			71.17	1.29174	2.62122e+07	10.5908	7174.89	1.99823e+06	7.17489		28062543872
98	2014	2035	0	0		24.0091	0.737606	-0.01569	-0.055113	1.11055	0.0703561	0.0554209	0.390942	-0.087415	2.19722	0.3333	0	0.718393	1.12728	0	3.21888	0.742936	0	0.0115629	0.000398137	17.4325	15.3148	40219.2	6844	73.7606	-0.059591	2.67325e+10	1.56121e+10	2.80625e+10	0.150024	-4.17998e+08	-0.0148952			70.03	1.04975	2.8788e+07	10.6021	7856.5	2.18806e+06	7.8565		30317707264
98	2015	2035	0	0		23.9505	0.669643	0.006243	0.021136	1.16738	0.0162716	0.061458	0.381908	0.080362	2.19722	0.3333	1	0.760938	1.21663	0	3.2581	0.788591	0.6048	0.0114628	0.00146355	15.9515	15.3861	43790.6	7580	66.9643	0.0257476	2.52088e+10	1.56708e+10	3.03177e+10	0.151248	2.14423e+08	0.00707254			61.85	1.20267	2.87948e+07	10.6872	8253.03	2.2985e+06	8.25303		32419340288
98	2016	2035	0	0		24.0387	0.52011	0.033697	0.082506	1.22933	0.112446	0.0708044	0.298499	0.06932	2.19722	0.3333	1	0.670179	1.28795	0	3.29584	0.809499	0.3658	0.0116477	0.00524169	20.2269	15.4851	42925.7	6432	52.011	0.0750836	2.75343e+10	1.4587e+10	3.24193e+10	0.145708	9.92112e+08	0.0306025			50.5	1.17742	2.67109e+07	10.6672	8755.65	2.43848e+06	8.75565		64283848704
98	2017	2035	0	0		24.2279	0.523542	0.060655	0.12689	2.11452	0.0710151	0.0578081	0.233583	0.982886	2.19722	0.3333	0	0.565022	1.52919	0	3.3322	0.71131	1.186	0.00629917	0.000642159	29.178	16.1584	44987.7	7102	52.3542	0.123816	3.32679e+10	1.49021e+10	6.42838e+10	0.167727	1.96258e+09	0.0305299			41.65	1.93231	2.66195e+07	10.7142	9302.55	2.59079e+06	9.30255		84947689472
98	2018	2035	0	0		24.8113	0.626552	0.047018	0.11238	1.78034	0.0280855	0.0462523	0.201011	0.321447	2.19722	0.3333	0	0.610019	1.11619	0	3.3673	0.751632	1.0415	0.00589992	0.00238523	38.0486	16.2957	45728.4	13754	62.6552	0.117647	5.96247e+10	2.05362e+10	8.49477e+10	0.156767	2.61961e+09	0.0308379	2.79482e+08	0.00329005	44.4	1.42471	1.02225e+08	10.7305	9820.69	2.73509e+06	9.82069	-2.23784	79620546560	0
98	2019	2035	0	0		25.1686	0.659003	0.054679	0.154965	1.08279	-0.00131504	0.107394	0.454949	-0.062711	1.94591	0.4286	0	0.564191	1.0989	0	3.4012	0.722096	0.6528	0.00732665	0.00476927	36.9134	15.9129	44379.9	16557	65.9003	0.16416	8.52308e+10	4.88342e+10	7.96205e+10	0.148177	4.77107e+09	0.0599225	4.96258e+08	0.00623278	41.06	0.934176	4.20717e+08	10.7006	10539.8	2.93538e+06	10.5398	-2.26323	86429630464	0
98	2020	2035	0	0		25.2479	0.671666	0.042855	0.127484	0.970991	0.0543438	0.104605	0.450679	0.085519	2.19722	0.3333	1	0.583842	1.1642	0	3.43399	0.664992	0.6943	0.0112248	0.00482173	40.3045	15.9542	43773.1	18154	67.1666	0.149199	9.22603e+10	5.43191e+10	8.64296e+10	0.181169	4.51957e+09	0.0522919	3.596e+08	0.00416061	40.86	0.936802	3.18607e+08	10.6868	10864.1	3.02569e+06	10.8641	-2.53118	128979542016	0
98	2021	2035	0	0		25.3824	0.687916	0.039936	0.125199	1.30128	0.0734718	0.114642	0.436934	0.492307	2.19722	0.3333	1	0.564944	1.0525	0	3.46574	0.654977	0.6972	0.00842977	0.0045876	55.6323	16.3129	46265.7	16820	68.7915	0.130627	1.05549e+11	6.15019e+10	1.2898e+11	0.174861	4.30289e+09	0.033361	6.91227e+08	0.0053592	40.61	1.22199	2.77839e+08	10.7422	12581.4	3.50395e+06	12.5814	-1.82857	152050270208	0
98	2022	2035	0	0		25.4415	0.708316	-0.008501	-0.028199	1.3983	0.0241641	0.125785	0.42394	0.178871	2.19722	0.3333	1	0.551196	0.938836	0	3.49651	0.651626	0.6972	0.00713573	0.00119486	64.2463	16.4551	46585.9	15637	70.8318	-0.0339657	1.11965e+11	6.60649e+10	1.5205e+11	0.195614	-1.10926e+09	-0.00729532	6.88229e+08	0.00452633	40.61	1.35802	1.79871e+08	10.7491	13127.8	3.65616e+06	13.1278
99	2012	2035	0	0		22.8562	0.745206	0.001046	0.004083	0.558378	0.0710921	0.215405	0.458061	-0.121299	2.19722	0.3333	1	0.284197	1.03118	1	2.99573	0.287465	0.0003	0.0616321	0.00529973	39.3436	13.8288	53311.2	5534	74.5206	0.00729947	8.43973e+09	6.32532e+09	4.59725e+09	0.0227443	1.56967e+07	0.00341437			25.11	0.544715	3.34858e+07	10.8839					3722069760
99	2013	2035	0	0		22.9166	0.835018	-0.076836	-0.368458	0.427712	-0.0098923	0.277184	0.400759	-0.19037	2.19722	0.3333	1	0.273099	1.03849	1	3.04452	0.264839	0.0003	0.0797751	0.0151026	46.0213	13.6106	52352.5	5409	83.5018	-0.455589	8.96483e+09	6.34294e+09	3.72207e+09	0.02346	-6.73832e+08	-0.181037	1.74288e+08	0.0468257	25.11	0.415186	3.36386e+07	10.8658					4000610304	0
99	2014	2035	0	0		23.0304	0.853113	0.000352	0.002267	0.42088	0.0498851	0.350533	0.351411	0.074835	2.19722	0.3333	1	0.29175	1.09106	1	3.09104	0.26795	0.0003	0.0554705	0.0203002	47.7054	13.6829	52634.9	4750	85.3113	0.0100254	1.00459e+10	6.49639e+09	4.00061e+09	0.018774	1.47936e+07	0.00369783	1.11163e+08	0.0277865	25.11	0.398234	2.2598e+07	10.8712				2.0168	3882786048	0
99	2015	2035	0	0		23.1286	0.865886	0.001455	0.010377	0.367541	0.0598368	0.337854	0.302807	-0.029452	2.19722	0.3333	1	0.294314	1.24281	1	3.13549	0.290933	0.0003	0.0549192	0.00671797	47.2846	13.6427	53566.1	4867	86.5886	0.00650486	1.10826e+10	6.60804e+09	3.88279e+09	0.0200945	9.66838e+06	0.00249006	1.18648e+08	0.0305574	25.11	0.35035	3.97029e+07	10.8887				2.5073	3970627840	0
99	2016	2035	0	0		23.0842	0.911002	-0.057641	-0.514386	0.366242	0.0167032	0.365619	0.30986	0.022623	2.19722	0.3333	1	0.271259	1.30244	1	3.17805	0.266154	0.0003	0.057316	0.00774254	49.9301	13.6317	54372.5	5067	91.1002	-0.658683	1.06005e+10	6.88113e+09	3.97063e+09	0.0182103	-6.21416e+08	-0.156503	1.34462e+08	0.0338643	25.11	0.37457	3.05528e+07	10.9036					4281607424	0
99	2017	2035	0	0		22.9889	0.951942	-0.074478	-1.07159	0.423137	-0.0385607	0.298497	0.37583	0.07832	2.19722	0.3333	1	0.308418	1.21876	1	3.21888	0.272159	0.0003	0.0507986	0.0071976	65.8833	13.6861	54352.6	4862	95.1942	-1.5952	9.63698e+09	7.59154e+09	4.28161e+09	0.0177088	-7.3879e+08	-0.17255	1.17772e+08	0.0275064	25.11	0.444289	3.19608e+07	10.9033
99	2022	2035	0	0		21.7282	0.463275	0.354981	0.849458	1.77453	0.375969	0.0349667	0.423493	0.424492	2.19722	0.3333	0	0.268689	2.06374	1	3.4012	0.267733	0	0.0188847	0.000462422	108.05	14.0445	57905	1164	46.3275	0.595192	2.73186e+09	3.57835e+09	4.3643e+09	0.016228	8.72704e+08	0.199964	1.7437e+08	0.0399538	25.11	1.59756	1.80138e+07	10.9666				-1.61042
100	2012	2035	0	0		22.1712	0.309464	0.048734	0.074773	1.81401	0.0171323	0.205467	0.586659	-0.122988	2.3979	0.3636	0	0.626142	1.08968	1	2.99573	0.683501	0.0006	0.043783	0.000511983	65.556	14.5589	55430.2	3594	30.9464	0.0891282	4254177635	4316832798	8122734464	0.0804101	261828634	0.0322341			29.95	1.90935	5170000	10.9229	43772.6	2.1307e+06	43.7726		7437710336
100	2013	2035	0	0		22.2277	0.302641	0.045854	0.066369	1.6912	0.028104	0.208008	0.543443	-0.084334	2.3979	0.3636	0	0.622836	0.87729	1	3.04452	0.642314	0.0006	0.0430909	0.000408293	65.2381	14.4576	53174	3594	30.2641	0.0751039	4501734738	4475583427	7437710318	0.0807935	235775630	0.0317	246512228	0.0331436	29.95	1.65219	2280000	10.8813	48114.9	2.34207e+06	48.1149	0.044531	7352543744	0
100	2014	2035	0	0		22.3382	0.340129	0.05626	0.083031	1.54315	0.0875733	0.199507	0.454963	-0.011451	2.19722	0.3333	0	0.60049	1.22128	1	3.09104	0.601126	0	0.0427495	0.0086965	60.4021	14.4419	51960.5	3765	34.0129	0.0894519	5.0275e+09	4.51478e+09	7.35254e+09	0.0804987	2.96757e+08	0.0403611	2.48422e+08	0.0337872	29.95	1.46246	575500	10.8583	52685.8	2.56457e+06	52.6858	-0.177787	6197181952	0
100	2015	2035	0	0		22.3598	0.319129	0.0532	0.079346	1.21931	0.0189453	0.13883	0.413813	-0.157138	1.94591	0.4286	0	0.60072	1.3872	1	3.13549	0.608989	0	0.0470811	0.00376718	45.0636	14.2652	53375.6	3801	31.9129	0.0909852	5.13756e+09	4.54747e+09	6.19718e+09	0.0878282	3.18268e+08	0.0513568	2.25179e+08	0.0363357	29.95	1.20625	1789200	10.8851	55345	2.69401e+06	55.345	-0.345996	6392686592	0
100	2016	2035	0	0		22.4892	0.363229	0.053289	0.08106	1.16393	0.13516	0.122278	0.466915	0.031547	2.19722	0.3333	0	0.613028	1.34242	1	3.17805	0.639819	0	0.0453708	0.000354502	48.6973	14.2388	52372.7	3863	36.3229	0.0914958	5.84713e+09	5.33675e+09	6.39269e+09	0.085374	3.40665e+08	0.0532898	2.38114e+08	0.0372479	29.95	1.0933	3628310	10.8662	58715.6	2.85808e+06	58.7156	-0.358148	10227069952	0
100	2017	2035	0	0		22.6071	0.387679	0.063561	0.101889	1.64609	0.0539547	0.156034	0.372989	0.599808	2.19722	0.3333	0	0.629008	1.16849	1	3.21888	0.635511	0	0.0403151	0.00030848	68.984	14.723	56909.8	3766	38.7679	0.113734	6.57874e+09	5.13952e+09	1.02271e+10	0.0898256	4.58156e+08	0.0447984	3.57489e+08	0.0349551	29.95	1.55456	6372000	10.9492	62383.1	3.0366e+06	62.3831	-0.248107	12573071360	0
100	2018	2035	0	0		22.7616	0.426451	0.071571	0.121011	1.76382	0.0953808	0.117537	0.283839	0.229391	2.19722	0.3333	0	0.619848	0.939782	1	3.2581	0.654459	0	0.00560461	0.0039153	77.2606	14.9346	59547.3	3736	42.6451	0.136437	7.6779e+09	5.06435e+09	1.25731e+10	0.0838579	6.00822e+08	0.0477864	5.62929e+08	0.0447726	29.95	1.63757	4333314	10.9945	65857.7	3.20573e+06	65.8577	-0.0651451	72619868160	0
100	2019	2035	0	0		25.008	0.651766	0.075503	0.219492	1.01745	0.1092	0.109889	0.451098	4.77583	2.19722	0.3333	0	0.898549	1.08926	1	3.29584	0.969695	0	0.0199111	0.00301756	80.9057	15.751	64514.8	22189	65.1766	0.260266	7.2585e+10	5.65912e+10	7.26199e+10	0.0754239	6.57863e+09	0.0905899	2.78576e+09	0.0383609	75.05	1.00048	1.0028e+08	11.0449	70680.3	3.44048e+06	70.6803	-0.859305	74728366080	0
100	2020	2035	0	0		25.0728	0.633461	0.080361	0.22467	0.996206	0.0848602	0.111268	0.416104	0.029035	2.19722	0.3333	0	0.898549	1.26285	1	3.3322	0.971777	0	0.0194857	0.00208209	82.3678	15.7661	62688.1	22753	63.3461	0.26439	7.7441e+10	5.88373e+10	7.47284e+10	0.071774	7.50475e+09	0.100427	2.70671e+09	0.0362207	75.05	0.964972	1.78756e+08	11.0449	72854.9	3.54633e+06	72.8549	-1.0198	97332338688	0
100	2021	2035	0	0		25.1645	0.61158	0.09807	0.259439	1.19908	0.152512	0.107516	0.391321	0.302482	2.19722	0.3333	0	0.895578	1.20692	1	3.3673	0.95866	0	0.0161313	0.00161677	115.781	16.0113	58708.8	23238	61.158	0.288281	8.48763e+10	6.19933e+10	9.73323e+10	0.0671495	9.50394e+09	0.0976443	3.48729e+09	0.0358286	75.05	1.14676	9.31237e+07	10.9804	84370.9	4.10689e+06	84.3709	-1.00258	98344706048	0
100	2022	2035	0	0		25.2316	0.598595	0.081028	0.205381	1.12089	0.147997	0.118623	0.429127	0.010401	2.19722	0.3333	0	0.895145	1.55271	1	3.4012	0.942593	0	0.0142981	0.0118396	108.377	15.974	59314.3	23614	59.8595	0.231333	9.07746e+10	7.06905e+10	9.83447e+10	0.0707776	8.42918e+09	0.0857105	3.85058e+09	0.0391539	75.05	1.08339	1.8032e+08	10.9906	88035.8	4.28529e+06	88.0358	-0.783475
101	2012	2015	1	0	-3	25.7653	0.712047	0.000939	0.003109	0.754702	0.0349448	0.154427	0.384487	-0.162842	2.3979	0.3636	0	0.658914	0.950107	1	2.94444	0.719472	0	0.0510831	0.0041176	65.556	15.9731	60814.2	49890	71.2047	0.00518516	1.54784e+11	9.39222e+10	1.1163e+11	0.0804101	2.31105e+08	0.00207028			42.82	0.721197	3.39973e+07	11.0156	45328.5	1.52299e+06	45.3285		110254989312
101	2013	2015	1	0	-2	25.8406	0.731628	0.000853	0.003069	0.68549	0.0691015	0.17867	0.422136	-0.012316	2.19722	0.3333	0	0.658914	0.93236	1	2.99573	0.704389	0.0001	0.0497891	0.00293371	65.2381	15.9067	58503.8	48101	73.1628	0.00515978	1.66898e+11	1.09854e+11	1.10255e+11	0.0807935	2.3111e+08	0.00209615	1.77721e+09	0.0161191	42.82	0.660613	8.42864e+07	10.9769	49825.1	1.67408e+06	49.8251	2.0399	98257444864	0
101	2014	2015	1	0	-1	25.8612	0.734403	0.004254	0.015933	0.58267	0.0847239	0.171801	0.464021	-0.108816	2.19722	0.3333	0	0.655514	0.987115	1	3.04452	0.710554	0.0001	0.0542164	0.00270203	60.4021	15.7571	56692.6	45430	73.4403	0.0207169	1.70368e+11	1.21684e+11	9.82574e+10	0.0804987	9.37427e+08	0.00954052	1.74294e+09	0.0177386	42.48	0.576736	7.09041e+07	10.9454	54558.5	1.83311e+06	54.5585	0.620193	73103433728	0
101	2015	2015	1	1	0	25.9096	0.745003	0.002301	0.008845	0.418715	0.0803391	0.150346	0.456095	-0.256001	2.19722	0.3333	0	0.633139	0.942763	1	3.09104	0.647494	0	0.0547613	0.00282696	45.0636	15.4491	57805	41795	74.5003	0.0122843	1.78812e+11	1.26936e+11	7.31034e+10	0.0878282	5.6012e+08	0.00766203	1.23993e+09	0.0169613	37.93	0.408829	2.28107e+07	10.9648	57312.2	1.92563e+06	57.3122	0.794659	74551009280	0
101	2016	2015	1	1	1	25.949	0.749285	0.007839	0.031005	0.408721	0.00658611	0.160114	0.526488	0.019802	2.19722	0.3333	0	0.649427	0.939984	1	3.13549	0.69999	0	0.046921	0.00374358	48.6973	15.4277	56745.8	40507	74.9285	0.0346567	1.8599e+11	1.42038e+11	7.4551e+10	0.085374	1.61606e+09	0.0216772	1.41319e+09	0.018956	39.69	0.400834	3.87398e+07	10.9464	60802.6	2.04291e+06	60.8026	-0.13414	108983074816	0
101	2017	2015	1	1	2	25.9711	0.749358	0.011304	0.045092	0.579485	0.0862847	0.12173	0.583962	0.461859	2.19722	0.3333	0	0.633778	0.967154	1	3.17805	0.647218	0	0.0397043	0.00336403	68.984	15.7705	60958.9	37345	74.9358	0.0641073	1.90148e+11	1.58577e+11	1.08983e+11	0.0898256	3.05529e+09	0.0280346	2.02646e+09	0.0185943	39.73	0.573149	1.31316e+07	11.018	64600.4	2.17051e+06	64.6004	-0.410584	120956993536	0
101	2018	2015	1	1	3	26.0644	0.717593	0.021967	0.082192	0.606461	0.0478317	0.106581	0.567133	0.10987	2.3979	0.3636	0	0.642857	0.862082	1	3.21888	0.680707	0.0001	0.0202239	0.00399535	77.2606	15.8463	63182.8	35723	71.7593	0.0920838	2.08746e+11	1.72005e+11	1.20957e+11	0.0838579	5.42847e+09	0.0448794	3.34867e+09	0.0276848	39.73	0.579445	2.39484e+07	11.0449	68198.6	2.29141e+06	68.1986	-0.483094	121495412736	0
101	2019	2015	1	1	4	26.0795	0.722388	0.013659	0.048785	0.577612	0.0462761	0.102474	0.58893	0.004451	2.3979	0.3636	0	0.652667	0.851677	1	3.2581	0.677227	0.0001	0.0227526	0.00329886	80.9057	15.8289	64833.9	34439	72.2388	0.0615032	2.11936e+11	1.83871e+11	1.21495e+11	0.0754239	3.6186e+09	0.0297838	3.28689e+09	0.0270536	39.73	0.573266	8.49795e+07	11.0449	73192.6	2.4592e+06	73.1926	-0.0961443	107657060352	0
101	2020	2015	1	1	5	26.209	0.749499	0.008741	0.033754	0.463687	0.0318587	0.0853246	0.615627	-0.1139	2.3979	0.3636	0	0.66336	0.848126	1	3.29584	0.701333	0	0.0243144	0.00459495	82.3678	15.7549	62643.5	35336	74.9499	0.0399785	2.4123e+11	1.6076e+11	1.07657e+11	0.071774	2.41583e+09	0.0224401	2.82073e+09	0.0262011	39.73	0.446284	8.31858e+07	11.0449	75444.5	2.53486e+06	75.4445	0.154952	149626208256	0
101	2021	2015	1	1	6	26.2181	0.749848	0.012377	0.049442	0.617462	0.060397	0.0796341	0.549052	0.389841	2.3979	0.3636	0	0.662316	0.857183	1	3.3322	0.684488	0	0.021871	0.00470707	115.781	16.0725	58933.4	33434	74.9848	0.0602378	2.43419e+11	1.67211e+11	1.49626e+11	0.0671495	3.66799e+09	0.0245144	3.70074e+09	0.0247332	39.73	0.614685	2.50704e+08	10.9842	87369.8	2.93554e+06	87.3698	0.00888935	143470133248	0
101	2022	2015	1	1	7	26.2576	0.737564	0.006362	0.024811	0.577751	0.0364687	0.0873386	0.557846	-0.041143	2.3979	0.3636	0	0.660735	0.829847	1	3.3673	0.679977	0	0.0221958	0.00591884	108.377	16.0473	59586.6	27564	73.7564	0.0241729	2.53231e+11	1.63285e+11	1.4347e+11	0.0707776	1.60646e+09	0.0111971	3.06295e+09	0.021349	40.81	0.566558	6.63905e+07	10.9952	91165	3.06305e+06	91.165	0.645347
102	2012	2035	0	0		20.6759	0.636328	0.017118	0.050183	0.626884	0.0428865	0.0721015	0.430955	0.103081	2.19722	0.3333	1	0.325061	2.4018	0	2.99573	0.418445	0.0012	0.0894785	0.120921	15.9769	12.8385	38656.7	2016	63.6328	0.0612388	9.5376e+08	4.56731e+08	6.41466e+08	0.138315	2.1241e+07	0.0331133			22.7	0.672565	5470000	10.5625	9377.55	1.27934e+06	9.37755		1305531264
102	2013	2035	0	0		21.1011	0.425959	0.030857	0.061537	0.980946	0.0736655	0.0715826	0.314286	1.03523	2.19722	0.3333	1	0.463549	1.84493	0	3.04452	0.526689	8.7405	0.0505609	0.0456284	17.0733	13.4968	41234.3	2032	42.5959	0.0549694	1.45907e+09	5.34085e+08	1.30553e+09	0.140728	4.60404e+07	0.0352656			33.21	0.894772	3.17944e+06	10.6271	10307.8	1.40625e+06	10.3078		1497527936
102	2014	2035	0	0		21.5685	0.222522	0.032632	0.046677	0.790739	-0.0145318	0.0342251	0.188561	0.147064	2.19722	0.3333	1	0.446609	1.5271	0	3.09104	0.54847	6.8916	0.0513627	0.0272703	18.9676	13.6242	41710.5	2062	22.2522	0.034737	2.3286e+09	5.46544e+08	1.49753e+09	0.133752	6.2889e+07	0.0419952			32.55	0.643102	6.92678e+06	10.6385	11287	1.53984e+06	11.287		1887605888
102	2015	2035	0	0		21.7617	0.384817	0.053134	0.082757	0.672707	0.0570677	0.098278	0.248275	0.260481	2.19722	0.3333	0	0.444791	1.91027	0	3.13549	0.483443	7.6196	0.058261	0.0475425	20.0499	13.6895	42347.3	2161	38.4817	0.0878122	2.82475e+09	8.58036e+08	1.88761e+09	0.132976	1.52595e+08	0.0808403	2.29073e+07	0.0121356	32.72	0.668238	4.65703e+06	10.6537	11856.7	1.61756e+06	11.8567	-1.89633	2314480640	0
102	2016	2035	0	0		21.8597	0.415167	0.008472	0.014138	0.779228	-0.0220006	0.115235	0.271274	0.226146	2.19722	0.3333	0	0.414434	1.9031	0	3.17805	0.407176	7.5024	0.0408164	0.0465271	21.1448	13.8139	42977.6	2036	41.5167	-0.0115978	3.1157e+09	1.06555e+09	2.31448e+09	0.118158	-2.11331e+07	-0.00913082	2.13145e+07	0.0092092	32.69	0.742845	7.67333e+06	10.6685	12578.8	1.71607e+06	12.5788		2771779840	0
102	2017	2035	0	0		22.342	0.461259	0.02567	0.046141	0.679152	0.0756586	0.0709626	0.207992	0.197582	2.07944	0.375	0	0.417562	1.14995	0	3.21888	0.373345	7.4269	0.0414611	0.0964903	23.3138	13.9025	42446.2	2992	46.1259	0.0431962	5.04678e+09	1.33125e+09	2.77178e+09	0.114399	1.17447e+08	0.0423723	2.20966e+07	0.00797199	32.93	0.549218	2.6927e+07	10.656	13364.5	1.82326e+06	13.3645	-1.67056	3964402944	0
102	2018	2035	0	0		22.4096	0.476286	0.004635	0.008729	0.758993	0.0319835	0.0838988	0.208625	0.430273	2.07944	0.375	0	0.437253	0.890629	0	3.2581	0.365695	10.0827	0.0439347	0.0337776	26.2219	14.2328	43140.4	2630	47.6286	0.0163933	5.39971e+09	1.47991e+09	3.9644e+09	0.11251	4.63586e+07	0.0116937	6.60724e+06	0.00166664	30.56	0.734189	1.49676e+07	10.6722	14108.9	1.92482e+06	14.1089	-1.94824	4475639808	0
102	2019	2035	0	0		22.3908	0.464141	0.002607	0.004921	0.836666	0.0402686	0.085136	0.226068	0.128957	2.19722	0.3333	0	0.437994	1.04463	0	3.29584	0.336305	10.0819	0.0332632	0.0396858	28.2709	14.3253	43386.3	2379	46.4141	0.0172944	5.29904e+09	1.62797e+09	4.47564e+09	0.115885	4.9108e+07	0.0109723	4.25905e+06	0.000951606	30.63	0.844613	1.69875e+07	10.6779	15142.1	2.06577e+06	15.1421	-2.44498	3840922624	0
102	2020	2035	0	0		22.3746	0.468068	0.000185	0.000346	0.730689	0.0741533	0.136071	0.208796	-0.141816	2.19722	0.3333	0	0.410546	0.945202	0	3.3322	0.333641	8.5091	0.0381857	0.0364631	29.8658	14.1834	40882.3	2170	46.8068	0.00570727	5.21412e+09	1.59433e+09	3.84092e+09	0.1133	1.58295e+07	0.00412126	3.82582e+06	0.000996069	30.64	0.736639	1.77952e+07	10.6185	15607.9	2.12932e+06	15.6079	-1.4201	4024790016	0
102	2021	2035	0	0		22.352	0.477292	-0.02106	-0.039935	0.780652	0.113629	0.0902313	0.204084	0.047871	2.19722	0.3333	0	0.405877	0.978	0	3.3673	0.32853	8.5174	0.037749	0.0247598	33.7245	14.2271	40901.8	2107	47.7292	-0.0279519	5.09723e+09	1.61377e+09	4.02479e+09	0.108334	-7.4474e+07	-0.0185038	1.32161e+07	0.00328367	30.64	0.789603	1.82694e+07	10.619	18075	2.4659e+06	18.075		3015843840	0
102	2022	2035	0	0		22.267	0.460487	-0.029593	-0.055756	0.616795	0.055292	0.107613	0.293927	-0.250683	2.07944	0.375	0	0.405877	1.67756	0	3.4012	0.316486	4.7268	0.0525332	0.0406056	36.5377	13.8758	39689.5	1754	46.0487	-0.0497685	4.68185e+09	1.96528e+09	3.01584e+09	0.104431	-1.25711e+08	-0.0416835	2.91111e+06	0.000965273	30.64	0.644157	1.17027e+07	10.5889	18860.2	2.57301e+06	18.8602
103	2012	2035	0	0		23.7431	0.86673	-0.087029	-0.526794	0.858872	0.102073	0.1221	0.60053	-0.158015	2.3979	0.3636	0	0.374624	1.03659	1	3.17805	0.370214	0.0007	0.0177983	0.000115816	65.556	14.787	56298.7	11965	86.673	-0.665063	2.0488e+10	2.22586e+10	1.92598e+10	0.0804101	-1.81591e+09	-0.0942848			36.27	0.940056	2.54638e+07	10.9384	18236.1	3.44395e+06	18.2361
103	2014	2035	0	0		23.6448	0.841851	-0.069038	-0.381192	0.96956	0.110236	0.0918182	0.725509	0.016983	2.30259	0.4	0	0.581459	1.12065	1	3.2581	0.5684	0	0.0129451	0.00297507	60.4021	14.7617	53111.2	8891	84.1851	-0.471487	1.85704e+10	2.55888e+10	1.94966e+10	0.0804987	-1.3847e+09	-0.0710227			56.02	1.04988	2.03902e+07	10.8802	21949.4	4.14522e+06	21.9494		11144587264
103	2015	2035	0	0		23.5303	0.978569	-0.147763	-1.57696	0.634465	0.0299296	0.0654327	0.800017	-0.428384	2.3979	0.3636	0	0.553493	1.48828	1	3.29584	0.54017	0	0.0232401	0.000890903	45.0636	14.2006	53133.9	9042	97.8569	-7.0655	1.65603e+10	2.56912e+10	11144587539	0.0878282	-2.50757e+09	-0.225004	482647000	0.0433077	53.37	0.67297	6.73266e+07	10.8806	23057.3	4.35444e+06	23.0573
103	2017	2035	0	0		23.3916	0.793792	0.171246	1.46692	1.77186	0.243355	0.140199	0.556037	0.863488	2.3979	0.3636	0	0.548763	2.28088	1	3.3673	0.594034	0	0.00401489	0.000273198	68.984	15.1864	58701	5611	79.3792	0.846591	1.44154e+10	1.83702e+10	26038268339	0.0898256	2.51655e+09	0.096648	413037000	0.0158627	53.05	1.80628	3.85806e+07	10.9802	25989.4	4.90818e+06	25.9894	-1.80711	27112484864	0
[truncated: 19,807 more rows]
[truncated: 14 more columns]
