# Supplementary material for: Marketization of data elements drives the cultivation of competitive advantages in export products—Based on an export technology complexity perspective
Source: PLoS One. 2026 Feb 9;21(2):e0342262. doi: 10.1371/journal.pone.0342262 (PMC12885324; doi:10.1371/journal.pone.0342262)
Supplement: S3 Data — (DO) [file pone.0342262.s003.do]

//Descriptive statistics
sum lnESI did ROE ATO Cashflow INV Board
//Baseline Regression
reghdfe lnESI did ,a(stkcd year) 
reghdfe lnESI did ROE ATO Cashflow INV Board ,a(stkcd year) 
reghdfe lnESI did ROE ATO Cashflow INV Board ,a( year) 
reghdfe lnESI did ROE ATO Cashflow INV Board ,a( stkcd) 
keep if e(sample)
//Parallel Trend Test
csdid lnESI,ivar(stkcd) time(year) gvar(policyyear)
estat event
csdid_plot
//Instrumental Variables Method Tool Variable Method
ivreghdfe lnESI ROE ATO Cashflow INV Board (did=newiv1),absorb(stkcd year) cluster(stkcd) first endog(did)
//Exclude municipalities 
keep if !inlist(cityid, 5, 53, 89, 320)
reghdfe lnESI did ROE ATO Cashflow INV Board ,a(stkcd year) 
//Management Expense Ratio
reghdfe Mfee did ROE ATO Cashflow INV Board ,a(stkcd year) 
//R&D intensity 
reghdfe yfqd2 did ROE ATO Cashflow INV Board ,a(stkcd year) 
//Innovation Output 
reghdfe Patent_Award3 did ROE ATO Cashflow INV Board ,a(stkcd year) 
//Innovation Risk 
reghdfe RISK did ROE ATO Cashflow INV Board ,a(stkcd year) 
//Total Factor Productivity of Enterprises 
reghdfe enterpriseTFP did ROE ATO Cashflow INV Board ,a(stkcd year) 
//Level of Intelligent Technology
egen median_rd1 = median(Loit), by(year)
gen group1 = 0
replace group1 = 1 if Loit >= median_rd1
reghdfe lnESI did ROE ATO Cashflow INV Board if group1==1,a(stkcd year) 
reghdfe lnESI did ROE ATO Cashflow INV Board if group1==0,a(stkcd year) 
//Level of Intelligent Application 
egen median_rd2 = median(Loia), by(year)
gen group2 = 0
replace group2 = 1 if Loia >= median_rd2
reghdfe lnESI did ROE ATO Cashflow INV Board if group2==1,a(stkcd year) 
reghdfe lnESI did ROE ATO Cashflow INV Board if group2==0,a(stkcd year) 
//monopoly
egen median_rd3 = median(HEFDE), by(year)
gen group3 = 0
replace group3 = 1 if HEFDE >= median_rd3
reghdfe lnESI did ROE ATO Cashflow INV Board if group3==1,a(stkcd year) 
reghdfe lnESI did ROE ATO Cashflow INV Board if group3==0,a(stkcd year) 
//Agile responsiveness 
egen median_rd4 = median(agility_1), by(year)
gen group4 = 0
replace group4 = 1 if agility_1 >= median_rd4
reghdfe lnESI did ROE ATO Cashflow INV Board if group4==1,a(stkcd year) 
reghdfe lnESI did ROE ATO Cashflow INV Board if group4==0,a(stkcd year) 
